# Supplementary material for: A dual-purification system to isolate mitochondrial subpopulations
Source: J Cell Sci. 2025 Apr 14;138(9):jcs263693. doi: 10.1242/jcs.263693 (PMC12045638; doi:10.1242/jcs.263693)
Supplement: Table S1. [file joces-138-263693-TableS1.xlsx]

## Sheet: Legend
Columns:	ProteinID	Protein ID
	GeneSymbol	Gene Symbol
	Description	Description
	Peptides	Number of peptides quantified for this protein
Sheets	Multiple unpaired t-test results plotted in volcano plots in red tabs

## Sheet: Protein Quant
				Summed S/N, Column Normalized, Scaled to 100 per Protein
ProteinID	GeneSymbol	Description	Peptides	ADRP_mito	ADRP_mito_1	ADRP_mito_2	ADRP_mito_3	ADRP_bio-mito	ADRP_bio-mito_1	ADRP_bio-mito_2	ADRP_bio-mito_3	EEA1_mito	EEA1_mito_1	EEA1_mito_2	EEA1_mito_3	EEA1_bio-mito	EEA1_bio-mito_1	EEA1_bio-mito_2	EEA1_bio-mito_3
P07355-2	ANXA2	Isoform 2 of Annexin A2	37	4.03595	3.99083	7.07662	3.41453	14.1483	6.9714	11.5061	7.3086	3.50215	4.2404	3.0782	2.80896	8.55938	5.30743	8.40882	5.64229
P13637-3	ATP1A3	Isoform 3 of Sodium/potassium-transporting ATPase subunit alpha-3	26	4.21846	4.73976	5.84998	4.39467	9.85452	7.2571	13.2453	7.75673	3.47264	3.97881	4.16439	2.60639	6.78078	5.6186	9.22063	6.84122
P35221	CTNNA1	Catenin alpha-1	25	4.75251	4.61089	6.13399	4.80064	12.1871	6.0531	13.3271	8.04396	3.3306	3.93344	3.58445	2.23174	7.62998	4.27439	9.67157	5.43455
P0DMV8	HSPA1A	Heat shock 70 kDa protein 1A	24	3.60935	3.74465	4.23258	3.62298	8.85252	6.10611	11.3062	8.17562	2.9766	3.13461	2.9562	2.77277	11.213	8.52836	11.4086	7.35974
P38117	ETFB	Electron transfer flavoprotein subunit beta	24	6.91717	6.90982	6.75257	8.02589	3.79971	3.51097	3.62998	3.72638	7.89801	9.29975	10.125	11.0021	4.76753	5.34498	4.81911	3.471
F5GZS6	SLC3A2	4F2 cell-surface antigen heavy chain	23	3.16439	3.64915	5.63801	4.36549	11.9091	5.43226	17.1983	8.34797	2.7754	3.31874	3.61475	2.22359	7.50994	4.30827	10.8059	5.73871
A0A2R8Y793	ACTB	Actin, cytoplasmic 1 (Fragment)	23	4.36549	4.70403	8.27736	6.14256	8.95547	5.45725	13.4712	6.16991	4.05668	4.64277	4.99962	3.76252	7.59788	4.03139	8.96721	4.39867
P13797	PLS3	Plastin-3	23	4.82534	5.92424	6.77097	6.19617	10.4984	5.52522	11.9819	6.11262	4.28102	4.8103	5.05791	4.08879	6.59106	4.27514	9.46287	3.59804
P47985	UQCRFS1	Cytochrome b-c1 complex subunit Rieske, mitochondrial	23	3.46498	3.38628	3.37515	4.24328	6.76694	9.36926	4.45035	7.3728	4.30234	4.95061	5.21687	6.0064	8.20843	11.1509	7.60938	10.126
Q13423	NNT	NAD(P) transhydrogenase, mitochondrial	22	5.833	6.03878	5.07887	5.82214	5.72184	7.10121	3.43092	4.83672	6.45177	7.58799	7.70445	8.17443	5.75338	8.14862	4.83164	7.48424
P55196-1	AFDN	Isoform 2 of Afadin	22	5.64749	5.53	6.49445	5.47751	7.97489	6.92211	9.20292	6.02369	5.08933	5.56669	5.11151	3.52768	7.07713	6.45012	8.61791	5.28658
P51659	HSD17B4	Peroxisomal multifunctional enzyme type 2	22	8.57141	9.66612	5.03465	5.78067	4.83072	5.34615	3.76036	7.04496	7.46508	6.92244	6.6755	7.86666	4.52594	5.53034	4.83796	6.14103
P08670	VIM	Vimentin	22	5.98892	4.48968	5.60783	6.39647	12.7728	6.75011	10.1476	7.04637	4.78425	4.35884	4.89811	3.48055	5.25568	3.85321	7.74913	6.42049
Q92598	HSPH1	Heat shock protein 105 kDa	22	5.48127	6.21724	8.74717	6.80395	6.71973	5.71829	9.30047	5.44279	5.95763	5.60804	6.43746	4.92959	5.76449	4.99843	7.06233	4.81112
Q92841	DDX17	Probable ATP-dependent RNA helicase DDX17	22	11.1758	8.59951	9.80751	7.75689	3.3494	4.45468	4.51535	3.63471	9.4607	8.18301	5.1973	4.50215	3.70232	5.53412	3.39258	6.73401
P07900-2	HSP90AA1	Isoform 2 of Heat shock protein HSP 90-alpha	21	5.97453	6.49869	8.46816	6.98702	6.75793	5.03911	8.50789	4.48039	6.25073	6.43689	6.50919	5.07625	5.75792	5.59127	6.8166	4.84743
P02786	TFRC	Transferrin receptor protein 1	20	3.75188	3.67017	6.00655	5.69991	10.6701	6.69418	10.7297	5.90315	4.27696	4.3659	5.76595	4.24322	7.76914	4.60515	10.2053	5.64275
Q53H12	AGK	Acylglycerol kinase, mitochondrial	20	3.6858	3.91364	3.8534	5.59888	6.44781	8.83543	3.99363	5.80759	5.4339	5.71911	7.17079	8.11452	7.23953	9.18613	6.71896	8.28089
P19367-3	HK1	Isoform 3 of Hexokinase-1	20	8.9431	8.58097	8.12012	9.78815	1.3675	2.08816	1.21346	1.66962	10.9807	12.2444	12.8332	14.6172	1.01647	2.83721	1.50067	2.19901
P62979	RPS27A	Ubiquitin-40S ribosomal protein S27a	20	5.01026	5.17105	5.62029	5.03292	7.75529	7.1088	7.05621	7.00642	4.94509	4.90392	4.99812	4.75227	9.27354	6.78016	6.6258	7.95985
P07237	P4HB	Protein disulfide-isomerase	20	12.3848	13.9211	8.05258	8.58735	1.93066	1.84464	1.65203	2.431	11.7881	9.95153	9.08772	10.1958	1.81866	2.52663	1.58237	2.24503
Q96RT1-8	ERBIN	Isoform 8 of Erbin	20	3.38019	3.24359	6.38225	6.98276	8.57931	5.8625	16.0652	5.16844	3.73845	3.77281	6.07894	4.06772	7.1314	4.09405	10.8868	4.56557
O76031	CLPX	ATP-dependent Clp protease ATP-binding subunit clpX-like, mitochondrial	20	6.70289	6.89777	7.26331	9.9345	2.44402	2.11854	2.55322	1.85177	9.3813	10.9099	13.3913	15.1828	2.58492	3.48246	2.67868	2.62259
Q96HE7	ERO1A	ERO1-like protein alpha	20	9.40844	10.6373	6.8228	9.19135	2.99911	2.48553	3.31557	3.18292	10.3387	8.51007	8.37597	9.42634	3.50082	4.30697	3.51783	3.98029
O75369-8	FLNB	Isoform 8 of Filamin-B	19	5.28236	5.49642	9.63602	7.65561	8.5948	5.516	10.2955	3.66137	5.5627	6.45121	7.31676	4.97665	4.93324	3.99568	7.09903	3.52668
Q13217	DNAJC3	DnaJ homolog subfamily C member 3	19	9.79933	12.1221	7.32717	6.97418	3.08366	3.80796	2.32743	3.79565	10.1722	8.54241	6.96798	7.79517	4.21976	5.58073	2.85558	4.62872
P55084	HADHB	Trifunctional enzyme subunit beta, mitochondrial	19	4.75633	5.00454	4.7966	6.3629	5.55219	6.26836	4.91489	5.25562	6.38303	6.8307	7.85184	8.79163	5.9869	7.45488	6.90236	6.88723
P08574	CYC1	Cytochrome c1, heme protein, mitochondrial	19	2.41199	2.10125	2.67736	4.35787	7.49679	11.071	4.50575	7.81248	3.11761	3.49735	5.37371	6.26611	7.55028	12.038	8.30527	11.4172
Q9Y4L1	HYOU1	Hypoxia up-regulated protein 1	19	9.25953	10.9167	6.20214	7.06947	3.65079	4.08326	2.47453	4.9789	9.41846	8.07887	6.88487	7.72203	4.62034	6.0391	3.15676	5.44427
O00469-2	PLOD2	Isoform 2 of Procollagen-lysine,2-oxoglutarate 5-dioxygenase 2	19	7.58094	8.55847	6.16858	8.33095	4.06861	2.99468	4.97956	3.86199	8.38869	7.42809	8.49134	10.043	5.19493	4.05746	6.81263	3.04005
Q8NC60	NOA1	Nitric oxide-associated protein 1	19	6.71367	6.67758	6.80741	8.47172	2.83548	2.73227	2.99097	2.31462	9.54676	10.6461	13.0995	14.2514	2.89555	3.89591	3.01501	3.10613
P35579	MYH9	Myosin-9	19	8.0258	7.89757	11.4722	7.94292	7.46622	4.05408	7.96005	3.76383	6.37161	7.33525	7.16632	4.69682	4.51414	3.28873	5.1397	2.90471
O75027-2	ABCB7	Isoform 2 of ATP-binding cassette sub-family B member 7, mitochondrial	19	4.83667	4.6602	4.70241	6.27666	5.91354	7.49434	3.66952	5.13547	6.19044	7.01458	7.92511	8.94683	6.39963	7.80355	5.52212	7.50893
P09874	PARP1	Poly [ADP-ribose] polymerase 1	19	7.05986	5.50674	10.5028	6.88319	3.84006	4.37106	8.82554	9.44739	6.03648	5.57	4.20322	3.503	4.5805	5.96633	9.16044	4.54338
Q14697-2	GANAB	Isoform 2 of Neutral alpha-glucosidase AB	19	9.60771	11.4024	7.1643	7.64197	3.26965	3.42614	3.03523	4.31774	9.63939	8.4159	7.40471	8.14078	3.78435	4.66641	2.96625	5.11709
Q9Y2J2	EPB41L3	Band 4.1-like protein 3	19	4.0507	4.02958	6.46506	5.79715	10.0598	7.27477	13.6852	6.42889	3.78732	4.39927	5.10481	3.45109	5.74712	4.75303	8.99049	5.97578
Q96PD2-2	DCBLD2	Isoform 2 of Discoidin, CUB and LCCL domain-containing protein 2	19	4.70444	5.95452	6.59761	5.27603	11.3506	4.97034	11.5683	7.23377	3.77396	4.22973	4.3622	3.28522	7.32844	4.10297	8.94488	6.31703
Q02878	RPL6	60S ribosomal protein L6	19	3.55165	4.11032	2.65365	2.84849	8.83003	8.91471	6.55537	9.01459	3.25859	3.03707	3.39068	3.48592	10.2231	11.5108	8.10446	10.5106
Q15084-2	PDIA6	Isoform 2 of Protein disulfide-isomerase A6	19	8.65977	10.7558	6.55075	6.48713	3.66504	5.03234	3.10878	4.8279	8.74159	7.55109	6.70504	7.11271	5.2342	6.85277	3.45188	5.26324
Q9UHG3	PCYOX1	Prenylcysteine oxidase 1	19	7.50925	7.98493	4.60934	4.65333	6.19546	7.1701	3.71037	8.69841	6.44319	5.82797	4.38716	4.81953	6.87322	7.59734	5.34079	8.17961
O15460	P4HA2	Prolyl 4-hydroxylase subunit alpha-2	19	11.5426	12.5906	8.08044	9.59682	3.22927	3.30941	1.98291	3.53125	9.51454	8.09739	7.41776	8.5056	3.16894	3.95718	2.30111	3.17412
Q9BYD1	MRPL13	39S ribosomal protein L13, mitochondrial	19	3.02683	2.88569	3.20195	4.12809	7.27241	8.54702	6.27222	8.05672	3.92846	4.50687	5.28696	6.27678	8.05805	9.17844	9.68561	9.68789
O43143	DHX15	Pre-mRNA-splicing factor ATP-dependent RNA helicase DHX15	19	7.67568	6.68549	6.91063	6.24412	4.88025	4.40415	5.3	3.27538	8.02003	7.52272	3.8461	3.65971	10.5542	8.11316	8.76422	4.14415
Q9HD33	MRPL47	39S ribosomal protein L47, mitochondrial	19	2.53322	2.36442	2.60281	3.58087	7.36632	8.08249	7.45341	8.68676	3.20722	3.69723	4.54166	4.95604	9.27979	9.22628	11.1053	11.3162
P19338	NCL	Nucleolin	18	6.57349	6.76824	6.95056	6.81923	5.69211	4.95241	6.51642	6.39334	7.60892	6.61338	6.00911	5.36848	7.0503	5.06273	5.39832	6.22294
P13995	MTHFD2	Bifunctional methylenetetrahydrofolate dehydrogenase/cyclohydrolase, mitochondrial	18	4.08604	4.03081	5.39415	7.19452	4.86353	5.74917	4.84211	3.62002	6.33598	6.74634	9.86969	10.9555	6.38123	7.57723	6.84333	5.51039
P21796	VDAC1	Voltage-dependent anion-selective channel protein 1	18	3.81563	3.83978	3.93839	5.47622	7.05236	7.87778	4.22938	6.04789	4.70562	4.63385	6.27414	6.84707	8.21787	10.6058	7.00164	9.43661
P62258	YWHAE	14-3-3 protein epsilon	18	3.68204	3.98804	5.61849	4.20009	9.82622	8.24071	10.7492	8.05616	3.37664	3.73436	3.46328	2.48139	10.3363	8.28159	8.42272	5.54277
P28838	LAP3	Cytosol aminopeptidase	18	5.51598	5.80101	5.58205	7.08683	3.1828	4.42235	4.12954	2.90412	7.64164	8.61079	11.6902	12.9763	3.95132	7.49611	4.33371	4.67526
P68371	TUBB4B	Tubulin beta-4B chain	18	6.41323	6.31444	8.09653	6.29909	7.17262	8.10233	8.21239	6.94064	5.50126	5.52434	5.35375	4.19785	6.56682	4.76968	5.84573	4.6893
O00192	ARVCF	Armadillo repeat protein deleted in velo-cardio-facial syndrome	18	4.79763	4.82097	6.97203	5.54686	11.5733	7.60862	11.2173	6.91845	4.24216	4.559	4.56751	3.38305	6.40144	5.08291	6.55533	5.75342
Q6P2Q9	PRPF8	Pre-mRNA-processing-splicing factor 8	18	6.94025	5.54456	6.78274	5.62653	4.61928	7.52559	6.34036	6.68693	7.24191	6.18303	4.2441	3.57667	5.44613	8.18658	4.98067	10.0747
Q9Y2W2	WBP11	WW domain-binding protein 11	18	7.78647	6.59345	9.50605	9.94359	6.84817	5.41721	2.33229	5.46425	7.15392	7.77351	3.57695	2.77744	10.7962	6.69236	5.09164	2.24653
Q8TAQ2	SMARCC2	SWI/SNF complex subunit SMARCC2	18	4.24899	3.39249	4.37859	2.4614	7.81662	10.7762	6.61848	7.43619	3.9312	3.65481	1.78668	1.55658	11.2831	14.1118	6.10652	10.4403
Q9NVA2-2	SEPTIN11	Isoform 2 of Septin-11	18	2.96181	2.66121	3.94767	2.76792	6.73676	6.57688	13.8323	11.5196	2.58936	2.92591	2.47225	1.78463	9.45762	8.52773	13.6114	7.62687
Q5T8P6	RBM26	RNA-binding protein 26	18	6.01541	4.65534	5.70845	5.77739	6.09676	10.0402	4.52807	7.29772	5.55616	5.2707	3.39046	3.04227	10.5858	10.4922	6.21962	5.32345
Q9Y2W1	THRAP3	Thyroid hormone receptor-associated protein 3	18	4.84674	3.67136	5.21881	4.75829	7.09659	15.7638	5.16977	3.73353	4.94051	4.3449	2.34128	1.88131	10.5005	13.0834	5.90427	6.74486
Q14160-3	SCRIB	Isoform 3 of Protein scribble homolog	18	5.11799	5.64573	8.37713	6.56294	8.85797	5.71951	11.1168	4.23961	4.98362	5.9445	6.62206	4.29591	5.55158	4.75025	7.81524	4.39915
P32004-2	L1CAM	Isoform 2 of Neural cell adhesion molecule L1	18	6.76888	6.56215	5.81055	4.09211	13.3358	7.58848	6.19327	13.6308	3.49127	3.64881	2.2174	1.80214	6.7517	5.2258	3.9894	8.89142
Q9UQB8	BAIAP2	Brain-specific angiogenesis inhibitor 1-associated protein 2	18	4.72503	4.7937	7.04861	6.82664	9.52679	5.9622	12.4105	5.6019	4.23976	4.76782	5.4569	3.86476	7.33331	4.19947	8.88697	4.35559
Q6UVK1	CSPG4	Chondroitin sulfate proteoglycan 4	18	5.89151	6.42087	7.52247	7.38317	7.83981	5.93467	8.46526	4.40734	5.85141	6.34156	7.14537	5.22946	5.81154	4.64764	5.97875	5.12917
P47897	QARS	Glutamine--tRNA ligase	18	8.97671	10.1719	8.08468	7.67509	4.07955	3.76244	4.72881	3.68408	8.3168	8.31164	7.60256	7.41471	4.04201	4.98786	4.02278	4.13836
Q14204	DYNC1H1	Cytoplasmic dynein 1 heavy chain 1	18	7.51857	7.42747	9.6306	7.54942	5.57329	4.98281	7.60562	4.50234	6.54994	6.97221	7.40542	5.74605	4.77775	4.42358	5.18948	4.14545
P29084	GTF2E2	Transcription initiation factor IIE subunit beta	18	3.32118	2.78019	2.77222	3.03903	8.92355	11.7087	3.527	9.28688	3.15547	3.12085	1.71547	1.78216	15.0956	13.405	10.1573	6.20937
Q03135	CAV1	Caveolin-1	18	4.65948	2.78253	4.31986	5.06525	9.7795	8.2628	17.0603	6.62533	3.11504	3.89269	3.98855	2.60864	5.78982	4.06084	12.6714	5.3179
Q9HAU0-6	PLEKHA5	Isoform 6 of Pleckstrin homology domain-containing family A member 5	18	6.98713	6.63611	8.41798	6.74273	7.23077	5.58298	8.14815	4.97319	5.57441	6.0216	6.36444	4.13311	5.96641	5.61907	6.8391	4.76283
O00571	DDX3X	ATP-dependent RNA helicase DDX3X	18	9.90407	8.44644	10.4591	10.4013	4.72697	3.3964	3.97388	3.96377	6.69212	5.98188	8.52561	7.76765	4.74316	3.88648	3.96952	3.16168
Q12849	GRSF1	G-rich sequence factor 1	18	5.69782	6.02332	6.69708	9.34346	3.37692	2.89623	4.12772	2.1241	8.12672	9.26092	12.7092	14.0319	3.84356	4.50248	4.29555	2.943
P05067	APP	Amyloid-beta precursor protein	18	6.84535	6.94481	5.98588	6.22211	6.50984	7.16632	5.02408	7.14183	6.25443	6.07268	5.41743	5.83884	5.49675	6.31253	5.32903	7.43809
Q14254	FLOT2	Flotillin-2	18	7.00773	8.34027	7.64009	6.10854	7.57421	6.26173	7.2982	6.45332	6.75184	6.7136	4.8279	3.80251	6.05677	4.98886	4.81803	5.3564
P09619	PDGFRB	Platelet-derived growth factor receptor beta	18	4.87221	4.88883	5.31135	4.47882	10.0693	8.62963	11.2441	7.93877	4.19977	4.85354	4.01626	3.06887	6.08757	5.40029	8.064	6.87672
P83111	LACTB	Serine beta-lactamase-like protein LACTB, mitochondrial	18	3.49559	3.27596	3.53196	5.12279	7.7873	8.98442	4.62792	5.84193	4.62467	5.14561	6.42607	7.10603	7.85796	9.61631	7.27315	9.28232
Q6UXV4	APOOL	MICOS complex subunit MIC27	18	3.19952	3.49881	3.76668	5.28086	7.53428	7.30817	4.77986	5.18858	4.74374	5.17246	7.21333	7.81198	8.09226	9.25445	7.58892	9.5661
P07947	YES1	Tyrosine-protein kinase Yes	17	4.88478	4.68754	6.34571	5.39323	9.29876	7.90971	10.1691	7.51853	4.47556	4.73798	4.89089	3.44158	6.41659	5.14088	8.24975	6.43949
Q14008	CKAP5	Cytoskeleton-associated protein 5	17	9.62658	9.35726	9.11768	8.27408	4.38471	3.61617	5.54734	3.27379	8.20642	8.07872	7.70701	7.06913	4.1362	4.33033	4.0697	3.2049
O00468-6	AGRN	Isoform 6 of Agrin	17	7.12063	7.09842	5.42665	6.44193	4.03268	6.67195	4.91237	7.41388	6.73618	6.23058	6.66376	7.56186	4.82693	6.34123	4.99661	7.52434
P35232	PHB	Prohibitin	17	4.07456	4.53833	4.55779	5.87907	6.05872	7.2664	4.65107	5.97806	5.42412	6.19255	7.6708	8.24411	6.58632	8.99443	5.73748	8.1462
O60313-2	OPA1	Isoform 2 of Dynamin-like 120 kDa protein, mitochondrial	17	5.16201	4.64823	4.849	6.96974	5.11769	7.18	3.13939	4.35749	6.53127	7.17299	9.56838	11.0359	5.13887	7.58742	4.73346	6.80815
Q14315	FLNC	Filamin-C	17	6.00268	6.56401	11.6972	9.68555	7.37811	4.12374	9.12312	3.04877	6.25131	6.41231	8.49444	5.82516	4.23782	3.35605	5.27047	2.52926
Q13813-3	SPTAN1	Isoform 3 of Spectrin alpha chain, non-erythrocytic 1	17	3.7009	3.30115	5.16254	4.93682	15.0212	6.60716	12.9888	6.98808	3.01919	3.63092	3.26942	2.11619	8.55737	4.76283	10.548	5.38943
Q13509	TUBB3	Tubulin beta-3 chain	17	6.46486	6.18734	8.19359	6.43196	7.22676	8.889	7.98489	7.23272	5.43793	5.22753	5.32852	4.11602	6.13462	4.85612	5.76379	4.52433
A0A140TA35	VARS2	VARS2	17	7.70869	7.10682	6.71894	9.61841	2.67255	2.50183	2.81608	2.46644	9.64343	10.1485	12.2196	13.5796	2.80853	4.28928	2.81699	2.88424
Q9NZM1	MYOF	Myoferlin	17	6.69375	6.73357	7.22186	6.15324	9.09589	5.30616	8.54646	6.09463	5.55081	5.91466	5.26314	4.13045	6.04835	4.36366	7.41293	5.47043
P22314	UBA1	Ubiquitin-like modifier-activating enzyme 1	17	7.3888	7.68853	8.68685	6.47969	5.96948	6.27034	7.39405	5.81038	6.61986	6.76525	5.86118	4.59955	4.968	5.53611	5.30225	4.65968
P36957	DLST	Dihydrolipoyllysine-residue succinyltransferase component of 2-oxoglutarate dehydrogenase complex, mitochondrial	17	2.69931	2.6338	2.68045	3.79408	8.18401	9.25176	7.34894	8.75921	3.35776	3.79178	4.09625	4.36814	8.95561	9.98131	10.3612	9.73634
O75955	FLOT1	Flotillin-1	17	6.76687	7.02834	6.90937	5.8436	8.11311	6.90863	7.61277	7.36965	6.60279	6.32764	4.46856	3.46981	6.51911	4.61264	6.39849	5.04862
Q92896-2	GLG1	Isoform 2 of Golgi apparatus protein 1	17	8.0929	10.0199	5.27397	6.10978	6.13506	9.0703	4.27919	5.49059	5.87758	5.67336	4.88437	5.2428	4.00037	9.04585	3.33639	7.46758
Q99797	MIPEP	Mitochondrial intermediate peptidase	17	8.32444	8.32656	7.02293	9.33698	1.92498	2.01405	2.08636	1.61212	10.303	11.3761	12.8074	14.301	2.31966	3.93954	2.19811	2.10676
P46939	UTRN	Utrophin	17	5.53353	6.27893	8.45497	7.10225	7.47471	5.42272	10.2986	3.90363	6.06687	6.22277	7.07798	4.81921	5.16574	4.88994	7.10727	4.18087
P11498	PC	Pyruvate carboxylase, mitochondrial	17	8.26117	9.00501	6.52974	7.63869	2.47766	1.89947	2.95631	2.4011	9.87605	10.8143	10.8534	12.6979	3.68569	4.12104	2.96631	3.8162
P40939	HADHA	Trifunctional enzyme subunit alpha, mitochondrial	17	6.7437	7.96375	6.55517	8.59627	3.6378	2.28011	3.51764	2.28998	9.22218	9.90332	11.5228	12.1818	3.5103	4.91597	3.59445	3.56479
Q13268	DHRS2	Dehydrogenase/reductase SDR family member 2, mitochondrial	17	6.51509	6.4482	4.81145	5.90919	4.58267	5.32706	4.51447	4.87413	7.7742	8.8831	8.62252	9.5025	4.92363	6.27582	5.46864	5.56733
P27824-2	CANX	Isoform 2 of Calnexin	17	2.19311	2.5126	1.96167	6.34578	14.1512	3.0207	7.88053	15.8944	2.19035	1.54252	1.69182	1.68828	16.2794	2.93757	12.7514	6.9587
Q9UDR5	AASS	Alpha-aminoadipic semialdehyde synthase, mitochondrial	17	7.35319	8.00887	6.20807	7.97033	2.87212	2.82508	3.52239	2.50118	9.09398	10.1723	10.6335	11.6659	3.48917	5.97317	4.18434	3.52644
Q6UB35	MTHFD1L	Monofunctional C1-tetrahydrofolate synthase, mitochondrial	17	6.33722	7.00202	7.70919	9.62846	2.49034	1.49873	3.0139	1.52845	9.73366	11.1783	14.2414	14.4513	2.8094	3.25119	3.12266	2.00375
Q02252	ALDH6A1	Methylmalonate-semialdehyde dehydrogenase [acylating], mitochondrial	17	9.5519	10.4567	6.70607	6.9882	2.50402	2.45294	3.04649	3.00947	9.95482	11.1592	9.06079	9.70041	3.16045	5.68168	2.97286	3.59401
Q96DV4	MRPL38	39S ribosomal protein L38, mitochondrial	17	3.11469	3.01085	3.27011	4.11892	7.22405	7.6528	6.85597	7.92195	3.88015	4.40352	5.67688	6.22615	8.48407	8.38554	10.5178	9.2565
Q9UDY2	TJP2	Tight junction protein ZO-2	17	4.32614	4.1976	5.87686	4.54051	9.43846	6.72226	10.1665	8.03008	3.59038	4.44139	4.41626	3.10259	8.73544	7.06329	9.50151	5.85068
Q6ZRP7	QSOX2	Sulfhydryl oxidase 2	17	8.6181	9.20732	6.5262	8.21647	4.49226	5.93993	3.32258	3.397	7.88338	7.6228	8.75636	9.74021	3.17098	5.22223	3.1308	4.75338
P36551	CPOX	Oxygen-dependent coproporphyrinogen-III oxidase, mitochondrial	17	5.12589	4.64535	4.17499	6.48442	4.33374	8.49206	2.98544	5.00493	5.74947	6.56422	6.93998	8.45924	6.42422	10.1515	6.28298	8.18156
P36776	LONP1	Lon protease homolog, mitochondrial	17	7.31583	7.38224	6.94901	8.98795	2.47822	2.50271	2.22314	1.83784	9.76981	10.6826	12.7884	14.2294	2.84399	4.60277	2.4448	2.96129
Q9BUP3-3	HTATIP2	Isoform 3 of Oxidoreductase HTATIP2	17	7.0647	7.35229	5.39377	6.56572	5.05972	5.48503	4.23039	5.07947	7.83758	6.83189	6.73659	7.37093	5.74855	7.03341	5.54439	6.66557
P51114	FXR1	Fragile X mental retardation syndrome-related protein 1	17	8.24198	7.53999	7.26264	7.92158	5.05115	5.11516	5.44694	3.74517	7.10768	6.68283	8.19059	7.90034	5.17661	5.37412	5.46752	3.77571
Q92667	AKAP1	A-kinase anchor protein 1, mitochondrial	17	6.18973	6.40996	6.15911	9.18766	3.56715	4.31196	2.99846	2.9801	7.34209	7.27017	12.3446	14.2637	3.70892	4.9045	3.94199	4.41994
P05091	ALDH2	Aldehyde dehydrogenase, mitochondrial	17	7.06175	7.47411	6.51609	7.54727	2.83768	2.68782	3.35323	2.36941	9.37472	9.64219	11.7335	12.3496	3.63271	6.0284	3.4257	3.96586
P30837	ALDH1B1	Aldehyde dehydrogenase X, mitochondrial	17	6.52962	6.67512	6.59159	8.64923	3.38364	2.98887	3.78605	2.78734	8.39559	9.03798	11.432	12.5493	3.96856	5.36102	3.98382	3.88032
Q6NUQ4	TMEM214	Transmembrane protein 214	17	10.8462	9.91553	5.035	6.78737	4.47316	5.06702	2.19365	4.24699	8.0643	7.10107	8.3155	9.67009	4.6806	5.12295	3.90571	4.57485
Q9NP81	SARS2	Serine--tRNA ligase, mitochondrial	17	6.3724	6.54006	6.55202	8.83599	3.81075	4.21863	3.58534	2.53484	8.11879	9.10715	10.9646	12.2889	4.09866	5.35048	3.97908	3.64231
Q14247	CTTN	Src substrate cortactin	17	7.09869	6.35216	7.50396	6.8357	7.89395	5.55877	4.65308	8.64831	6.65898	6.11528	4.11427	3.2603	11.6013	4.7638	6.05212	2.88926
Q13724	MOGS	Mannosyl-oligosaccharide glucosidase	17	8.55962	8.46818	4.28707	5.75325	4.93483	6.89982	2.84187	6.61693	6.8073	6.41897	6.57779	7.55292	5.32436	7.03566	4.85393	7.06751
Q9UGP8	SEC63	Translocation protein SEC63 homolog	17	7.33245	7.77561	4.37665	6.32576	4.92868	6.16722	3.36507	6.03901	6.91994	6.06169	6.63541	7.14508	7.04494	6.77462	6.28905	6.81881
P24539	ATP5PB	ATP synthase F(0) complex subunit B1, mitochondrial	17	3.77886	3.60724	3.96729	5.33595	6.85873	8.88663	3.98703	5.18531	5.0145	5.8448	7.2439	8.29518	6.59584	9.54821	6.65289	9.19765
Q02809	PLOD1	Procollagen-lysine,2-oxoglutarate 5-dioxygenase 1	17	9.36324	9.46298	5.94497	7.9357	3.52666	5.01676	3.48748	4.21758	8.90503	7.4538	8.03539	9.79031	3.75468	5.25498	3.88906	3.96138
K7ELL7	PRKCSH	Glucosidase 2 subunit beta	17	9.57461	12.2377	7.67312	8.78192	3.37316	3.20993	2.42205	3.47443	9.88674	8.82112	8.03466	9.01429	3.82659	4.26811	2.33509	3.06647
Q92665	MRPS31	28S ribosomal protein S31, mitochondrial	17	4.58637	4.44888	4.51812	7.1974	5.45356	6.26793	3.48424	4.35779	6.47532	7.01474	8.87181	9.83439	6.07284	7.48615	6.29228	7.63817
Q9H845	ACAD9	Complex I assembly factor ACAD9, mitochondrial	17	5.59906	5.66405	4.87407	6.5701	5.9333	5.59056	3.99389	4.59592	6.45843	7.84339	7.9383	8.59281	6.50555	7.35817	6.53373	5.9487
Q6P587	FAHD1	Acylpyruvase FAHD1, mitochondrial	17	5.87828	5.92994	5.7798	7.94525	4.23539	4.06631	5.45958	3.54135	7.09919	7.7119	9.46674	10.4569	5.59308	6.17735	6.31833	4.34065
Q15637-5	SF1	Isoform 5 of Splicing factor 1	17	4.22854	4.04328	5.70426	5.01733	9.62594	5.2268	6.70778	7.28825	5.1902	5.06357	2.37482	2.08146	15.0852	7.10272	9.36899	5.89082
P78310	CXADR	Coxsackievirus and adenovirus receptor	17	3.71077	3.77067	4.97765	4.76738	10.9028	8.02168	12.6465	9.90274	3.12717	3.10641	3.56578	2.54561	7.29625	5.03199	9.41645	7.21012
P30101	PDIA3	Protein disulfide-isomerase A3	17	10.9823	15.7455	9.33888	9.60034	1.91813	1.38843	1.76749	3.22135	11.2277	9.47237	8.43749	9.31917	2.29742	2.1041	1.32762	1.85168
P60953	CDC42	Cell division control protein 42 homolog	17	4.04106	4.29999	5.43814	4.6606	10.9861	7.50193	11.6539	7.40229	3.74006	4.24805	4.27448	3.19813	7.81292	5.82636	8.6453	6.2706
Q16666	IFI16	Gamma-interferon-inducible protein 16	17	9.56434	8.33497	8.06619	7.9591	3.82018	4.33567	3.19426	5.43677	8.47023	7.55894	6.75411	6.30881	5.5645	5.60726	4.5115	4.51317
P07954	FH	Fumarate hydratase, mitochondrial	16	5.59531	5.58221	5.0834	6.38381	4.34905	5.39565	5.34863	4.3948	6.83013	7.7614	8.58436	9.43881	5.43708	7.98836	5.90045	5.92654
Q9NT68	TENM2	Teneurin-2	16	5.18598	5.26725	6.63197	6.44443	9.32369	6.88015	11.3882	5.91999	4.54367	4.77679	5.37646	4.18855	5.90457	4.62119	8.18535	5.3618
Q14554	PDIA5	Protein disulfide-isomerase A5	16	6.81289	7.74132	4.66133	5.20909	4.85201	5.49263	6.00036	5.09009	6.78636	5.81803	5.49666	6.42368	7.98334	10.531	6.13407	4.96713
P33176	KIF5B	Kinesin-1 heavy chain	16	6.79745	8.67753	10.7866	8.17087	5.72355	3.79803	7.65376	3.46913	7.05809	7.23193	7.59873	5.89836	4.3557	4.40034	4.7802	3.59971
Q15006	EMC2	ER membrane protein complex subunit 2	16	6.35991	6.56259	4.64946	5.54788	5.89161	7.50461	4.06611	7.61772	6.01054	5.25704	5.95284	6.5418	6.34818	7.50039	5.99121	8.19812
P49257	LMAN1	Protein ERGIC-53	16	5.99592	6.74769	4.10925	4.52569	6.19208	7.29178	4.89733	7.86355	5.36339	5.08929	5.06296	6.0983	7.62813	7.43884	7.40067	8.29514
P54920	NAPA	Alpha-soluble NSF attachment protein	16	7.69969	8.39425	6.30672	6.07742	7.41191	6.23772	6.66959	6.64182	6.42149	6.13836	4.3693	4.0682	6.63548	6.21046	4.85362	5.86397
P34897	SHMT2	Serine hydroxymethyltransferase, mitochondrial	16	6.95387	6.602	6.74981	8.67151	3.04496	2.48279	2.42711	1.79144	9.56599	10.6708	13.0604	14.5946	3.78865	4.34338	2.66447	2.58823
P11586	MTHFD1	C-1-tetrahydrofolate synthase, cytoplasmic	16	6.66483	7.12788	9.16093	6.50805	5.95018	5.47553	9.44201	5.4749	6.24057	6.74737	6.19516	4.82418	5.36531	5.14505	5.69239	3.98565
Q96CM8-2	ACSF2	Isoform 2 of Medium-chain acyl-CoA ligase ACSF2, mitochondrial	16	8.44997	8.39233	5.68347	7.09193	3.32938	4.15637	3.36148	2.97411	9.04459	10.0932	8.84559	9.97906	4.43608	7.04889	3.75025	3.36325
Q9HCC0	MCCC2	Methylcrotonoyl-CoA carboxylase beta chain, mitochondrial	16	3.75562	3.75558	3.57884	4.40576	4.69951	3.9945	7.432	8.45891	4.49818	5.14658	5.99209	6.52838	8.04943	6.32997	9.27662	14.098
Q9BXK5	BCL2L13	Bcl-2-like protein 13	16	4.62248	4.56198	4.47119	6.84009	5.18365	5.69908	4.52153	7.37668	5.50764	5.57791	7.0393	7.99348	6.65202	7.43578	6.90361	9.61358
P10809	HSPD1	60 kDa heat shock protein, mitochondrial	16	5.39184	5.83724	6.21944	7.89586	3.73096	3.97244	4.01357	2.91665	7.92928	8.76778	11.3471	12.4448	5.09869	5.95844	4.63911	3.83677
Q14974	KPNB1	Importin subunit beta-1	16	7.78349	6.72008	9.65528	6.99852	5.26007	5.02141	8.53409	4.22956	6.61773	6.89333	5.91198	4.79556	5.64692	5.41686	6.13562	4.3795
P02545	LMNA	Prelamin-A/C	16	1.10502	0.854514	1.35021	1.12488	10.8532	8.96505	9.47429	17.3862	1.2103	1.1577	0.499085	0.523048	15.7327	7.52457	13.9674	8.27174
P04083	ANXA1	Annexin A1	16	3.99412	4.40449	6.92284	4.64205	19.5078	7.26391	7.95364	7.96418	3.77983	4.0182	3.12304	2.54273	6.88245	5.46191	6.68497	4.85387
P49411	TUFM	Elongation factor Tu, mitochondrial	16	6.33215	6.56754	6.51828	9.09307	3.14898	2.97012	3.42789	2.42565	8.64484	9.87086	12.0696	13.1249	3.96258	4.99053	3.51806	3.33498
Q00610	CLTC	Clathrin heavy chain 1	16	5.81662	5.21981	7.62318	5.62024	8.21933	7.49868	9.98667	6.72348	5.37172	5.66723	4.99984	3.40024	5.84126	6.3467	6.50016	5.16485
Q9NX40	OCIAD1	OCIA domain-containing protein 1	16	3.15905	2.68797	2.76995	4.19369	8.19558	10.0098	4.99762	8.22311	3.8062	4.05669	4.70299	5.37794	8.3552	9.95677	9.91747	9.58993
Q13308-6	PTK7	Isoform 6 of Inactive tyrosine-protein kinase 7	16	4.66957	4.90773	5.30803	4.96861	10.9179	7.94599	11.2203	8.92111	3.47288	3.96132	3.77864	2.63126	6.62574	5.15337	8.64815	6.86937
P14625	HSP90B1	Endoplasmin	16	10.4876	11.4691	6.50262	7.45554	2.96513	4.0579	2.41466	3.2099	10.4755	8.696	7.21137	8.15632	3.75237	6.17369	2.72309	4.24921
P08582	MELTF	Melanotransferrin	16	4.82105	4.1666	4.72808	4.58985	8.26571	9.7777	8.90866	10.9132	3.86125	3.79537	3.58643	3.05208	6.31836	6.48511	8.52496	8.20563
P49753	ACOT2	Acyl-coenzyme A thioesterase 2, mitochondrial	16	6.59274	6.69858	5.94886	7.72031	2.75303	3.15531	3.4119	2.45202	9.16883	10.0202	11.6495	13.2547	3.85629	5.9722	3.95667	3.38892
Q9UHD8	SEPTIN9	Septin-9	16	4.91511	4.38189	5.38276	3.96201	5.82925	6.33724	11.0614	7.86529	4.04303	4.40435	3.64819	2.69105	7.35662	8.824	11.7431	7.55466
Q96BY6	DOCK10	Dedicator of cytokinesis protein 10	16	6.08026	6.46702	7.70573	8.24613	9.73668	3.53533	9.58319	3.56355	5.0963	5.81271	7.1111	4.93735	7.59958	3.31327	8.16317	3.04863
P16615	ATP2A2	Sarcoplasmic/endoplasmic reticulum calcium ATPase 2	16	8.6407	10.0144	6.23553	6.83978	3.92931	4.14239	2.84171	3.78406	8.77407	8.11113	8.58667	9.46826	4.32684	5.16411	3.69038	5.45062
O43707	ACTN4	Alpha-actinin-4	16	4.44754	4.38717	5.99236	4.31909	10.9348	8.32456	12.983	7.20641	3.66342	4.56903	3.94775	2.72597	6.32625	5.45408	10.023	4.69555
Q9Y520-7	PRRC2C	Isoform 7 of Protein PRRC2C	16	9.16599	8.76711	8.03224	9.35501	3.82818	4.2677	4.44469	4.31431	7.52006	7.03412	8.7045	8.99354	4.12792	4.11477	3.64113	3.68871
P55884-2	EIF3B	Isoform 2 of Eukaryotic translation initiation factor 3 subunit B	16	4.68487	4.6818	6.19005	4.70811	7.14666	7.44461	9.32138	7.88446	4.50329	4.474	4.27302	3.1515	7.66213	8.19234	7.52676	8.15501
Q15393	SF3B3	Splicing factor 3B subunit 3	16	4.36316	3.72219	6.17506	4.06849	6.26989	6.09465	14.9549	6.45919	4.1182	4.08243	2.59548	2.0775	8.04441	8.40535	8.41115	10.1579
P50991	CCT4	T-complex protein 1 subunit delta	16	5.83094	5.21178	7.50779	6.03737	7.36761	7.2593	9.72155	6.82927	6.26541	5.49026	4.82366	3.80081	6.06307	4.98458	7.28349	5.5231
O15091	PRORP	Mitochondrial ribonuclease P catalytic subunit	16	6.98094	7.55695	6.91431	9.40196	2.28999	1.77961	2.30549	1.66734	9.67758	10.984	13.9614	15.2709	2.63134	3.61396	2.41429	2.54987
P05388	RPLP0	60S acidic ribosomal protein P0	16	7.68241	7.94627	6.16618	5.24714	5.57637	7.10808	5.30414	5.26908	6.56825	6.59019	4.84586	4.45581	6.41337	8.25212	5.61914	6.95558
P22570-3	FDXR	Isoform 3 of NADPH:adrenodoxin oxidoreductase, mitochondrial	16	7.06757	7.40398	7.25325	8.88392	2.23223	1.77393	2.3064	1.69106	10.6291	11.4234	12.8063	14.1646	2.75441	4.39704	2.61874	2.59413
P08648	ITGA5	Integrin alpha-5	16	3.91842	3.82775	5.11016	5.17191	12.4246	7.33755	10.4875	10.0384	3.32305	3.34247	3.38911	2.26406	8.292	4.95877	9.05839	7.05592
P13591	NCAM1	Neural cell adhesion molecule 1	16	5.08546	5.2612	5.83154	4.12809	11.3818	8.08248	9.86338	10.9139	3.18205	3.61665	3.11972	2.09294	6.87624	5.83182	6.71919	8.01352
Q93009	USP7	Ubiquitin carboxyl-terminal hydrolase 7	16	7.61565	7.15742	7.57039	5.67421	5.72967	4.99492	6.85136	4.14488	7.8565	8.17973	4.84697	4.13731	6.85821	7.2222	5.496	5.66459
P23786	CPT2	Carnitine O-palmitoyltransferase 2, mitochondrial	16	6.1609	6.55678	5.63883	7.39676	3.32329	2.90074	4.3083	2.58123	8.63411	9.51118	10.352	11.2294	4.34415	6.60604	5.81794	4.63835
Q14573	ITPR3	Inositol 1,4,5-trisphosphate receptor type 3	16	12.3941	13.2558	6.55752	7.70668	2.96365	2.9672	2.67582	2.76291	9.61104	8.74012	8.94496	9.83254	2.6424	3.31336	2.60548	3.02639
Q9H9B4	SFXN1	Sideroflexin-1	16	4.64218	4.46503	4.48372	6.09811	5.11984	7.52731	3.50662	4.98716	6.30272	7.13578	8.30313	9.53123	5.77862	8.50014	5.56217	8.05625
P13073	COX4I1	Cytochrome c oxidase subunit 4 isoform 1, mitochondrial	16	3.2167	3.00198	3.34757	4.59731	7.67097	9.66063	4.88933	7.86125	4.11054	4.20769	5.34618	6.07896	8.46461	9.80353	7.47818	10.2646
Q9NYK5	MRPL39	39S ribosomal protein L39, mitochondrial	16	4.33003	4.20223	4.27316	5.63366	5.99882	7.00307	4.91636	5.22488	5.78618	6.56561	7.94094	8.69726	6.30132	7.95245	7.49777	7.67627
Q96CS3	FAF2	FAS-associated factor 2	16	6.942	7.15215	5.43235	7.55497	5.17117	5.38468	3.41371	4.35579	7.45979	6.97062	8.31263	9.29877	5.06677	6.1791	5.10606	6.19945
P33992	MCM5	DNA replication licensing factor MCM5	16	7.52637	6.97993	7.42416	4.71093	5.04569	5.86426	7.39814	6.64373	6.9667	7.39005	2.72719	1.98935	8.03036	7.39905	7.55707	6.34702
P50990	CCT8	T-complex protein 1 subunit theta	16	5.5798	5.75123	8.14663	6.22147	7.21972	5.81142	9.76884	6.0084	5.69768	5.89355	5.55533	4.20533	5.97213	5.23737	7.09822	5.8329
Q13011	ECH1	Delta(3,5)-Delta(2,4)-dienoyl-CoA isomerase, mitochondrial	16	6.9074	6.82217	5.05199	6.5934	5.36901	5.92051	4.40604	3.90398	7.67069	8.84678	8.16037	8.95828	6.28424	6.94303	4.91588	3.24624
Q96RP9	GFM1	Elongation factor G, mitochondrial	16	6.38881	6.44487	6.41149	9.03715	3.11788	3.02549	4.03673	2.6259	8.27646	9.15008	11.9303	12.9842	4.01273	4.83229	4.22281	3.50281
Q99798	ACO2	Aconitate hydratase, mitochondrial	16	7.97679	7.28499	6.21108	8.36399	2.54011	2.69098	3.04932	2.08058	9.25474	10.9272	11.6938	13.2736	2.95495	5.48297	3.49665	2.71827
Q8IXI1	RHOT2	Mitochondrial Rho GTPase 2	16	5.90937	5.52685	5.2992	7.72179	5.33945	6.79937	3.26849	4.34606	6.77744	7.15716	9.31583	10.7455	4.64675	6.47896	4.70806	5.95977
P14927	UQCRB	Cytochrome b-c1 complex subunit 7	16	3.00329	3.16897	2.9971	4.02672	7.09613	7.85488	4.47481	8.93952	3.97363	4.49975	5.01325	5.58416	8.75292	11.1412	8.37324	11.1004
Q9BQP7	MGME1	Mitochondrial genome maintenance exonuclease 1	16	6.37496	6.43089	6.25534	8.99105	3.21181	2.61978	3.5514	2.56564	8.86497	10.0774	12.1226	12.6808	4.0592	4.6269	4.17727	3.39001
O43615	TIMM44	Mitochondrial import inner membrane translocase subunit TIM44	16	5.74951	5.58109	5.97425	8.61461	3.48975	3.84797	2.73759	2.6594	8.38492	9.49911	11.7487	13.4731	4.30293	5.84598	3.82978	4.26132
Q9P0J1-2	PDP1	Isoform 2 of [Pyruvate dehydrogenase [acetyl-transferring]]-phosphatase 1, mitochondrial	16	7.20243	6.6546	5.79969	7.43058	3.63222	5.66517	2.50704	3.582	8.19967	8.61016	9.01974	10.3085	4.47482	7.70957	4.07833	5.12548
O95140	MFN2	Mitofusin-2	16	5.58881	5.75558	5.83348	8.71044	4.13549	4.67821	3.23296	3.2418	6.81572	7.7789	12.3103	13.4161	3.91482	5.09723	4.37927	5.11087
Q6YN16	HSDL2	Hydroxysteroid dehydrogenase-like protein 2	16	7.07502	7.50838	6.84299	9.19425	2.44117	2.49132	2.34948	2.48227	9.72169	10.5019	12.539	14.0261	2.97446	4.0417	2.77706	3.03323
P23368	ME2	NAD-dependent malic enzyme, mitochondrial	16	5.16793	5.09563	5.14107	7.57054	5.28393	2.82929	8.00734	3.85709	6.87455	7.60669	9.13188	10.0808	6.50667	4.89095	8.83555	3.12005
O75390	CS	Citrate synthase, mitochondrial	16	5.80593	5.72745	5.40261	7.54561	3.99934	4.05595	4.92361	3.20795	7.26164	8.46624	10.5158	11.7545	5.34447	6.34272	5.5171	4.12914
P06756	ITGAV	Integrin alpha-V	16	5.63812	5.86902	6.54394	5.50334	8.88088	8.39346	8.18545	6.99534	4.96242	5.09612	4.85463	3.48533	5.89155	6.65471	6.44486	6.60084
P49189	ALDH9A1	4-trimethylaminobutyraldehyde dehydrogenase	16	6.99761	6.93107	6.31303	7.91781	3.40943	2.72233	4.65155	2.40484	8.53165	9.35497	11.1904	12.0563	4.35509	5.18721	4.63073	3.34604
Q58EX2-3	SDK2	Isoform 3 of Protein sidekick-2	16	5.91977	5.68713	5.18388	4.42152	9.48091	10.1515	8.26425	10.9739	3.93523	4.00408	3.24504	2.69729	6.22539	6.80675	6.39188	6.61149
Q13200	PSMD2	26S proteasome non-ATPase regulatory subunit 2	16	5.59398	5.46804	7.72468	6.89152	7.3325	6.34772	8.63714	6.53781	5.73723	5.64238	5.79206	4.63339	6.33688	4.81129	7.01535	5.49803
Q9P035	HACD3	Very-long-chain (3R)-3-hydroxyacyl-CoA dehydratase 3	16	7.99039	7.93681	5.20713	6.00374	5.303	5.42649	3.90304	6.44591	7.10245	6.65944	6.40526	7.40904	6.12686	5.7608	5.66918	6.65045
Q9BTU6	PI4K2A	Phosphatidylinositol 4-kinase type 2-alpha	16	7.88677	8.04813	6.88573	6.52542	7.12487	7.75189	4.6477	8.30045	6.78627	6.78666	4.76007	4.42468	6.53226	5.10257	3.70901	4.72751
P10515	DLAT	Dihydrolipoyllysine-residue acetyltransferase component of pyruvate dehydrogenase complex, mitochondrial	16	4.69662	4.45	6.00798	8.70363	4.52959	5.23394	3.72266	2.776	7.12402	7.35325	11.0358	11.8456	5.29289	6.14869	5.80328	5.27609
Q96AG4	LRRC59	Leucine-rich repeat-containing protein 59	16	7.93841	9.48765	5.51179	6.18227	4.75843	4.61049	3.23599	5.4191	7.30093	6.52593	8.05871	8.7407	5.75022	6.31974	3.99147	6.16816
P19022	CDH2	Cadherin-2	16	4.89668	4.26892	5.89592	4.69158	11.2004	8.16748	11.6962	8.80636	3.29918	4.22936	3.5582	2.64214	6.59347	4.99447	8.48059	6.57897
P46459	NSF	Vesicle-fusing ATPase	16	9.68703	11.059	7.52065	6.46277	6.0976	4.55922	5.95886	4.23831	8.91734	8.62026	4.27817	3.65422	4.47082	5.07379	4.64193	4.76006
P14868	DARS	Aspartate--tRNA ligase, cytoplasmic	16	8.44633	9.32429	7.97253	6.87192	4.54813	4.80289	5.50928	4.60657	7.77681	7.78158	6.84055	6.52568	4.39046	5.36949	4.21384	5.01965
O14786	NRP1	Neuropilin-1	16	6.7028	6.60249	6.61642	5.58521	7.26036	6.27555	8.10813	7.63657	4.97812	5.40149	4.79186	3.7099	5.65821	5.61691	9.09149	5.96451
P32322-3	PYCR1	Isoform 3 of Pyrroline-5-carboxylate reductase 1, mitochondrial	16	5.68395	6.36477	6.16476	8.50238	2.77829	3.26244	2.70507	2.77293	8.93371	9.25144	11.6925	13.4419	4.03171	6.19694	3.39139	4.82576
Q9UP95	SLC12A4	Solute carrier family 12 member 4	16	5.95032	6.21064	5.75733	4.77091	8.79536	7.19743	7.89032	8.08461	4.91183	5.37155	4.44322	3.67483	6.98474	6.28944	6.60199	7.06547
Q9Y666	SLC12A7	Solute carrier family 12 member 7	16	6.52059	6.98092	5.37201	3.82752	9.50753	7.18074	6.16249	15.0682	3.69464	4.42018	2.4703	2.40116	6.53044	6.04183	4.98688	8.8346
P13667	PDIA4	Protein disulfide-isomerase A4	16	8.25638	9.48647	5.77699	6.75106	3.8311	5.24244	3.5072	5.21318	8.89628	7.73015	6.76961	7.92788	5.64483	6.85123	4.0185	4.09671
P68104	EEF1A1	Elongation factor 1-alpha 1	16	6.47522	6.39627	7.81975	4.22556	4.99477	3.1993	12.5714	8.75044	5.79279	5.90102	2.48495	1.87079	5.84249	4.68373	11.5702	7.42129
Q8N126-2	CADM3	Isoform 2 of Cell adhesion molecule 3	16	3.53317	3.40638	5.15777	3.1987	10.0729	10.6284	11.9615	7.56598	3.66775	3.81992	3.56694	2.286	6.13145	7.69622	8.75896	8.54802
O95479	H6PD	GDH/6PGL endoplasmic bifunctional protein	16	7.17659	7.73441	3.73691	4.21994	3.73832	8.01598	4.22706	9.08061	6.4724	5.51502	4.08041	4.69158	4.97395	10.3688	5.38889	10.5791
Q99714	HSD17B10	3-hydroxyacyl-CoA dehydrogenase type-2	16	7.7875	7.13316	6.50497	8.64901	3.61378	3.1626	3.93462	3.08119	8.29908	9.90088	10.0863	11.1421	4.10405	4.76608	4.40298	3.43178
Q13347	EIF3I	Eukaryotic translation initiation factor 3 subunit I	16	3.88905	3.74539	4.90978	3.54499	7.72492	7.59188	9.98395	10.7859	3.59898	3.65136	3.18017	2.63577	8.1623	8.24314	8.64912	9.70328
P22392-2	NME2	Isoform 3 of Nucleoside diphosphate kinase B	16	6.21195	5.80979	5.62528	6.3535	5.14219	7.34981	4.48079	5.14045	6.47627	6.80462	7.10693	8.28706	4.92217	7.99743	6.29149	6.00027
P61006	RAB8A	Ras-related protein Rab-8A	16	6.00791	5.45598	5.33064	5.80657	7.38626	6.69495	6.6207	6.7604	5.79784	6.26263	5.99945	6.47095	6.13274	5.38733	7.13568	6.74997
O95571	ETHE1	Persulfide dioxygenase ETHE1, mitochondrial	16	8.03728	7.60827	6.81924	9.13779	2.88518	2.99233	3.46084	2.70154	8.97808	9.89638	11.0766	12.3192	3.2209	4.64244	3.49126	2.73269
P62937	PPIA	Peptidyl-prolyl cis-trans isomerase A	16	7.60883	8.1487	8.9468	6.6402	5.66972	5.91982	6.56059	5.0894	7.48132	7.69073	6.45595	5.73042	4.27085	4.56645	4.76038	4.45983
P24941	CDK2	Cyclin-dependent kinase 2	15	4.90302	4.96679	6.25838	4.76054	6.6455	7.14693	8.06132	8.85955	4.04139	4.38763	3.42023	3.10472	9.59264	7.20384	10.9652	5.6823
Q16555	DPYSL2	Dihydropyrimidinase-related protein 2	15	5.20614	4.96079	7.04936	4.28181	6.22437	8.25872	10.6838	11.1034	4.61374	4.94475	3.79088	2.81417	5.77516	6.90873	7.29151	6.09268
Q8WVQ1	CANT1	Soluble calcium-activated nucleotidase 1	15	7.53219	8.22375	5.71617	7.32964	5.91267	7.16401	3.79987	4.88731	6.93678	6.81314	7.61785	8.66279	3.55539	6.04743	4.13737	5.66363
O94923	GLCE	D-glucuronyl C5-epimerase	15	7.64148	9.20442	5.84955	6.34447	6.55605	7.83889	3.72734	4.83786	6.50954	6.25872	6.40899	7.14437	3.76006	7.78132	3.28984	6.84709
O43837	IDH3B	Isocitrate dehydrogenase [NAD] subunit beta, mitochondrial	15	6.1934	5.47734	5.5814	7.41574	3.59084	5.2479	3.02995	3.54759	8.452	9.45557	10.6092	12.4937	3.88055	5.82066	4.62185	4.58227
Q9P273	TENM3	Teneurin-3	15	4.5479	5.00604	6.73855	7.1275	9.33427	6.78896	10.9901	6.24952	4.49504	4.91098	5.53273	4.2596	6.50676	4.72656	7.04649	5.739
Q9UBV2	SEL1L	Protein sel-1 homolog 1	15	8.01503	7.3241	4.70969	5.63585	4.86086	7.03737	3.07077	6.56902	8.21719	7.02011	6.26619	7.46208	5.10967	6.24359	5.15827	7.3002
Q8N163-2	CCAR2	Isoform 2 of Cell cycle and apoptosis regulator protein 2	15	8.94771	7.46856	9.3819	4.85869	4.97204	6.14199	3.42398	3.13046	8.77487	8.75247	3.45624	2.49886	9.74697	9.56914	4.50066	4.37547
Q9Y2A7-2	NCKAP1	Isoform 2 of Nck-associated protein 1	15	5.78035	6.36993	8.10249	6.71173	8.00997	6.28826	10.2434	5.32043	4.91794	5.8375	5.93269	4.14368	6.00517	4.79732	7.75237	3.78672
Q9UHB6-4	LIMA1	Isoform 4 of LIM domain and actin-binding protein 1	15	4.13786	3.93243	7.64968	7.89618	8.87852	5.02955	12.8889	3.86405	5.46865	4.85366	7.54109	5.00119	6.28867	3.75952	9.33111	3.47897
Q08379	GOLGA2	Golgin subfamily A member 2	15	10.9054	11.893	8.06939	13.44	2.22121	1.36204	2.06607	1.64591	8.7877	8.12357	12.0002	13.1596	1.4049	1.6302	1.57921	1.71156
Q9H6R3	ACSS3	Acyl-CoA synthetase short-chain family member 3, mitochondrial	15	7.25038	7.00194	5.09867	6.23399	3.28738	4.62404	3.68239	3.47161	8.78791	9.28778	8.83618	9.80514	4.78428	8.48549	4.84293	4.51988
Q8WX93	PALLD	Palladin	15	5.17882	4.60778	6.10302	4.80842	7.90601	6.39121	9.56022	6.49765	4.68794	5.22865	2.9982	2.43273	12.4921	8.02598	9.78547	3.29582
Q9BW92	TARS2	Threonine--tRNA ligase, mitochondrial	15	7.23621	7.24391	6.72122	8.86088	2.42151	2.68517	2.34602	2.21236	9.38147	10.5019	12.5656	14.4682	2.92335	4.53115	2.66778	3.23331
O43795	MYO1B	Unconventional myosin-Ib	15	5.68611	6.00765	8.40242	7.26066	8.72039	5.87149	9.8195	4.44288	5.13994	5.89825	7.02521	4.51099	5.65471	4.06391	7.41599	4.07989
P35222	CTNNB1	Catenin beta-1	15	4.50826	4.67605	6.44238	4.77749	11.4842	6.4311	12.4916	8.24888	3.47885	4.21048	3.76415	2.39965	7.1668	4.66592	8.55857	6.69568
Q10567-3	AP1B1	Isoform C of AP-1 complex subunit beta-1	15	6.15174	6.54045	8.39979	6.78527	7.33901	6.81515	7.54776	6.02267	6.248	5.56195	5.49814	4.13849	5.51731	5.83461	5.58379	6.01587
Q8NE71	ABCF1	ATP-binding cassette sub-family F member 1	15	7.49383	6.36478	7.98136	6.45326	3.34479	6.38826	7.33159	7.8221	5.33109	4.59646	5.0213	4.76989	5.58326	7.21535	7.98699	6.31569
Q8WXF1	PSPC1	Paraspeckle component 1	15	3.81128	3.22812	4.17059	3.53142	7.43319	8.01185	7.55781	11.5598	3.41905	3.4377	1.39079	1.30271	12.2763	10.9842	9.18846	8.69669
P52789	HK2	Hexokinase-2	15	5.86125	5.7619	9.64254	13.866	1.37613	1.171	1.46704	1.60501	9.15503	8.56911	17.3106	18.8823	1.26404	1.16399	1.4377	1.46642
O00116	AGPS	Alkyldihydroxyacetonephosphate synthase, peroxisomal	15	11.7827	12.7226	6.90954	7.89164	3.28944	2.8828	2.81326	3.18193	9.46316	8.78847	8.8182	9.9938	2.68126	3.07462	2.92764	2.779
Q92538	GBF1	Golgi-specific brefeldin A-resistance guanine nucleotide exchange factor 1	15	11.455	12.7669	7.78449	9.49686	2.39875	2.65493	2.75165	2.43014	8.29335	8.94467	9.49789	12.2082	1.98341	2.86048	2.03296	2.44034
O00461	GOLIM4	Golgi integral membrane protein 4	15	6.30372	7.33272	5.47418	6.65443	6.11767	7.9777	4.59395	5.4483	6.27897	6.03022	6.53334	6.9816	4.44432	7.93794	4.5799	7.31104
Q13683-3	ITGA7	Isoform Alpha-7X1B of Integrin alpha-7	15	5.96457	5.89444	6.1146	5.28742	7.61498	8.7094	8.44028	7.95169	4.5913	4.98244	4.50245	3.71772	5.68452	6.27293	6.70389	7.56737
Q8NFQ8	TOR1AIP2	Torsin-1A-interacting protein 2	15	8.12866	8.90425	6.23866	7.67277	4.24953	3.91957	3.25855	4.01933	8.59489	7.79565	8.70532	10.1423	4.34318	4.47824	4.39033	5.15876
P29317	EPHA2	Ephrin type-A receptor 2	15	3.85098	4.016	6.47357	5.49952	10.332	5.84475	13.7607	5.67805	3.9685	4.34036	5.39314	4.10037	6.50426	4.28605	10.0329	5.91885
Q93063-3	EXT2	Isoform 3 of Exostosin-2	15	8.31043	9.15039	6.093	7.38112	5.17798	5.31646	3.37996	5.01351	7.44177	6.56444	7.70407	8.83033	4.43807	5.07358	4.28244	5.84245
P11717	IGF2R	Cation-independent mannose-6-phosphate receptor	15	6.18108	6.51022	6.01213	7.25148	7.7464	6.35652	5.48831	7.70308	6.00837	5.55983	4.97308	4.80939	6.85552	6.16393	5.93629	6.44437
O14936	CASK	Peripheral plasma membrane protein CASK	15	4.87191	4.51438	6.57794	5.65507	9.12283	7.9	10.2246	6.55853	4.62863	5.30816	5.29052	3.63664	5.897	5.56824	8.92394	5.32159
P42704	LRPPRC	Leucine-rich PPR motif-containing protein, mitochondrial	15	6.80658	7.11366	7.11215	9.61112	2.07293	1.62316	2.62938	1.77008	9.63712	11.0254	14.1671	15.8479	2.50701	3.55019	2.52049	2.00573
P35580-4	MYH10	Isoform 4 of Myosin-10	15	6.07427	6.68114	9.03125	6.56426	9.42651	4.76727	10.2357	4.50556	5.4602	6.61065	6.19339	3.93173	5.84469	3.82464	7.00892	3.83981
O95573	ACSL3	Long-chain-fatty-acid--CoA ligase 3	15	9.51922	9.91481	6.35318	7.67104	4.46212	4.42453	3.09051	4.12037	8.63871	7.20161	8.23038	9.20604	4.25737	4.27548	3.82468	4.80995
Q6YHK3	CD109	CD109 antigen	15	5.56654	5.56528	6.25493	5.32746	9.00561	7.41337	10.537	6.8795	4.74258	4.84265	4.28286	3.26995	6.41309	5.16484	8.37582	6.35856
Q92692	NECTIN2	Nectin-2	15	4.07971	3.96005	5.68869	4.99966	11.3252	7.95503	12.836	8.33302	3.24376	3.72873	3.8348	2.7375	6.8361	4.70206	9.35932	6.38028
P31930	UQCRC1	Cytochrome b-c1 complex subunit 1, mitochondrial	15	3.25292	3.6396	3.14357	3.76961	6.77052	9.34164	4.02524	6.95377	4.38813	4.8575	5.52175	6.31913	8.17038	11.5164	7.5715	10.7583
Q9NYU2	UGGT1	UDP-glucose:glycoprotein glucosyltransferase 1	15	8.42756	9.59274	5.49962	6.56249	3.71008	5.88077	2.48385	4.7942	8.45405	7.34084	6.30543	7.45979	4.6534	8.03981	4.07817	6.71721
P17301	ITGA2	Integrin alpha-2	15	3.9414	3.84298	3.74733	3.06085	6.62202	11.3221	7.72536	9.88516	3.95243	3.77314	3.24201	2.29	6.53678	10.6591	10.077	9.32228
Q9H223	EHD4	EH domain-containing protein 4	15	4.33394	4.42962	5.14431	4.06572	10.0015	8.34269	11.142	8.94387	3.82274	3.86577	3.4618	2.4342	8.19539	6.53609	8.48063	6.79966
Q96AC1-3	FERMT2	Isoform 3 of Fermitin family homolog 2	15	5.03279	5.31079	7.01812	6.18934	9.54798	6.29474	10.7349	6.66281	4.21284	4.83487	6.13057	3.93578	6.7369	4.69787	7.6903	4.96945
P20020-1	ATP2B1	Isoform D of Plasma membrane calcium-transporting ATPase 1	15	4.48572	4.52033	5.7036	4.64895	9.43675	7.11737	12.0462	8.89049	3.59039	4.07317	4.17134	2.74298	6.96073	4.95432	9.77766	6.88003
Q07157-2	TJP1	Isoform Short of Tight junction protein ZO-1	15	3.88735	3.96935	5.65103	4.91706	11.5636	6.51209	11.7121	8.79345	3.50765	4.0226	3.63065	2.24414	9.23352	5.57065	10.0146	4.77024
O75976	CPD	Carboxypeptidase D	15	10.4497	11.1361	7.64991	9.30881	3.23448	3.5454	2.59491	2.86661	9.5964	9.51357	8.66853	9.97379	2.5682	3.54181	2.23745	3.11434
Q14257-2	RCN2	Isoform 2 of Reticulocalbin-2	15	9.31434	11.155	8.31798	8.97727	2.67511	3.31735	2.15709	3.86141	10.09	9.01087	8.62836	9.95242	2.63547	3.11443	2.35182	4.4411
Q9BYN8	MRPS26	28S ribosomal protein S26, mitochondrial	15	3.00802	3.04021	3.12965	4.70264	6.98917	9.29821	4.64185	6.33861	3.96553	4.69376	5.43321	6.24911	7.93498	9.98378	9.68273	10.9086
O14578-4	CIT	Isoform 4 of Citron Rho-interacting kinase	15	7.88309	6.74116	12.0231	11.9135	3.48235	2.18544	6.53925	1.95308	8.78646	9.22587	10.4991	6.86373	3.35999	2.38803	4.05636	2.09953
Q03252	LMNB2	Lamin-B2	15	3.2189	2.63597	3.87524	4.42634	9.31013	9.58534	5.0498	13.1779	3.51672	3.0396	3.65724	3.8372	8.63029	8.44081	6.04148	11.557
Q92544	TM9SF4	Transmembrane 9 superfamily member 4	15	7.53937	8.99034	6.35261	6.45101	6.93834	6.80723	3.882	4.79792	6.67782	6.23019	5.95136	6.01705	4.9653	7.55164	3.52079	7.32702
P41252	IARS	Isoleucine--tRNA ligase, cytoplasmic	15	9.32023	10.2749	7.96319	8.28389	4.08595	3.47492	4.31025	3.40196	8.50868	8.31982	8.38739	8.43735	3.5686	4.23463	3.6514	3.77688
P63244	RACK1	Receptor of activated protein C kinase 1	15	4.93401	5.39009	5.33615	4.05151	7.83274	6.81059	7.16631	8.27071	4.77243	4.55982	3.34881	2.76589	10.1499	8.21306	7.89706	8.5009
Q02218	OGDH	2-oxoglutarate dehydrogenase, mitochondrial	15	6.31026	6.42921	5.74108	7.06645	3.96081	3.59746	3.88156	2.73031	8.9642	9.41501	10.4793	11.5503	4.45891	6.37412	4.59615	4.44492
Q9Y383	LUC7L2	Putative RNA-binding protein Luc7-like 2	15	9.14968	8.1926	8.93626	7.70111	4.1333	3.80145	6.7922	3.38873	8.1493	9.03647	3.27252	2.63774	7.6462	6.33807	6.65906	4.1653
P15311	EZR	Ezrin	15	5.71176	6.06817	6.90342	8.55204	7.51508	5.68043	10.3805	6.28977	5.64432	6.45236	6.50753	4.49749	5.23216	3.85749	7.42032	3.28721
O95864	FADS2	Acyl-CoA 6-desaturase	15	6.66417	7.07304	6.67257	8.63698	4.57143	3.06071	4.01865	3.07005	7.34982	6.98526	12.0333	14.0071	4.15402	2.7038	5.27682	3.72237
Q15029	EFTUD2	116 kDa U5 small nuclear ribonucleoprotein component	15	3.7062	2.87476	4.16192	3.51703	7.227	13.4908	5.61817	8.73533	3.89071	3.54779	2.33136	2.25189	8.6817	10.5611	6.86839	12.5359
P04181	OAT	Ornithine aminotransferase, mitochondrial	15	8.57171	8.2524	5.94508	7.98949	4.19565	3.19809	4.42479	4.91808	8.01923	8.13331	8.44824	9.5888	4.52374	4.78269	4.77183	4.23686
P0CG38	POTEI	POTE ankyrin domain family member I	15	5.67318	5.23409	7.69284	5.96998	9.00307	5.9518	12.5727	6.21749	4.42562	5.49775	5.71637	3.79066	5.62101	3.93128	8.68663	4.01553
P68133	ACTA1	Actin, alpha skeletal muscle	15	5.29102	5.78435	8.09725	6.31545	9.6214	4.61514	12.8191	5.06662	4.54091	5.50602	5.44663	3.72345	6.23959	4.04367	8.99487	3.8945
Q6P1M0	SLC27A4	Long-chain fatty acid transport protein 4	15	9.21443	9.2038	6.16568	7.46294	4.58536	4.51999	3.11136	3.99102	8.73476	7.80353	8.37832	9.37047	4.09106	4.56251	3.98991	4.81486
Q9Y2Q3	GSTK1	Glutathione S-transferase kappa 1	15	9.32243	10.0798	5.92684	6.71283	3.7216	4.9851	3.2325	4.01567	8.57879	7.86111	7.91184	8.62894	3.97809	6.63428	3.84751	4.56265
A3KMH1	VWA8	von Willebrand factor A domain-containing protein 8	15	7.20221	7.54089	7.14645	9.57483	2.29809	2.16405	2.3548	1.85006	9.73119	10.1304	13.7062	15.4161	2.45644	3.82128	2.29959	2.30739
Q16698	DECR1	2,4-dienoyl-CoA reductase, mitochondrial	15	8.40522	6.69043	5.52644	6.53545	3.65033	5.09762	3.40754	4.56769	8.14681	9.58563	8.93683	9.27625	4.31991	6.10051	4.74656	5.00679
Q6NZI2	CAVIN1	Caveolae-associated protein 1	15	3.94039	3.57114	6.10532	6.73087	10.1386	5.38798	14.7473	6.15823	4.3385	4.7537	4.8728	3.20333	6.01727	3.56212	11.8235	4.64901
O14672	ADAM10	Disintegrin and metalloproteinase domain-containing protein 10	15	5.39772	5.41211	5.70808	6.10813	8.47686	6.33491	8.58203	6.20466	5.49367	5.00021	5.78169	5.50303	7.15261	5.83117	7.06078	5.95234
O76094	SRP72	Signal recognition particle subunit SRP72	15	8.06999	8.24877	6.35285	5.51202	4.32449	5.64675	5.86984	7.74239	7.73501	6.97068	5.09202	5.34076	4.93747	5.78499	5.23491	7.13705
P82675	MRPS5	28S ribosomal protein S5, mitochondrial	15	4.57117	4.51638	4.3837	6.1539	5.24594	6.06264	3.81434	3.86512	6.41089	7.07451	8.90604	9.69808	6.20476	8.24935	7.0795	7.7637
P08133	ANXA6	Annexin A6	15	1.73946	2.03542	3.17994	1.60934	16.8068	9.70221	11.552	12.6481	1.32414	1.31969	1.67999	1.95305	13.0053	7.21743	10.2281	3.999
O00411	POLRMT	DNA-directed RNA polymerase, mitochondrial	15	5.27298	5.47011	6.77836	11.9249	3.2706	1.94439	4.29253	2.17912	8.19182	8.99419	13.5295	14.9115	3.70627	3.16665	4.09737	2.26975
O95782	AP2A1	AP-2 complex subunit alpha-1	15	6.32811	5.64779	8.64433	6.30068	8.73217	7.13085	8.64134	5.95525	5.74847	5.72757	6.10146	3.90549	5.12459	4.55754	6.07034	5.38403
P46940	IQGAP1	Ras GTPase-activating-like protein IQGAP1	15	6.19106	6.70391	8.8801	6.31391	8.02111	6.38492	10.2504	5.38106	5.08433	5.59885	5.91856	3.94005	5.12936	5.28311	6.67547	4.24376
O43854	EDIL3	EGF-like repeat and discoidin I-like domain-containing protein 3	15	8.32619	11.0798	8.08437	3.38085	13.4849	5.05765	5.37906	14.7759	4.30705	4.53202	2.04163	1.82368	7.76686	2.90896	3.14203	3.90905
Q9H857-2	NT5DC2	Isoform 2 of 5'-nucleotidase domain-containing protein 2	15	9.03151	8.96716	7.07649	7.90262	2.23548	2.48278	2.42815	2.05048	9.36802	11.0269	11.7756	13.346	2.71132	4.53945	2.43057	2.62746
Q93008	USP9X	Probable ubiquitin carboxyl-terminal hydrolase FAF-X	15	7.09154	7.48544	8.15661	6.95834	6.52778	5.3455	8.21846	4.362	6.51893	6.53609	6.58984	5.98828	4.92179	5.17049	5.60432	4.52461
Q9H2W6	MRPL46	39S ribosomal protein L46, mitochondrial	15	5.58133	5.26448	5.39484	8.19785	5.04817	3.55551	5.42348	4.19994	7.40367	8.2245	9.7971	10.4676	5.82714	5.21256	6.10836	4.29347
Q8IWA4	MFN1	Mitofusin-1	15	6.33487	5.87787	5.4276	7.83059	4.29788	5.42471	2.99142	3.65725	7.42635	7.89786	10.6925	11.9687	4.33418	5.71761	4.22968	5.89091
P30044	PRDX5	Peroxiredoxin-5, mitochondrial	15	8.30843	8.02541	6.59417	7.98995	3.07976	3.05379	2.68393	3.02472	9.43655	10.2859	11.1866	12.242	3.77341	4.36296	2.76143	3.19098
Q56VL3	OCIAD2	OCIA domain-containing protein 2	15	4.17332	4.44414	4.93165	6.45741	6.64708	6.59557	3.41897	8.71447	4.80649	4.87298	6.02319	6.28293	8.38882	9.32234	5.29471	9.62592
P04899-4	GNAI2	Isoform sGi2 of Guanine nucleotide-binding protein G(i) subunit alpha-2	15	4.59919	4.39906	5.76695	4.61926	11.5019	7.51232	12.008	7.75398	3.63382	3.97871	3.88967	2.56599	7.27435	5.06055	8.83491	6.6013
Q9BYD2	MRPL9	39S ribosomal protein L9, mitochondrial	15	2.45086	2.4337	2.70216	3.6923	6.9948	7.26239	8.57689	8.55172	3.22694	3.57497	4.5463	5.13638	9.22927	9.0242	10.9212	11.676
P05165	PCCA	Propionyl-CoA carboxylase alpha chain, mitochondrial	15	8.87829	8.74146	6.85185	8.62942	2.01186	2.04806	2.10393	1.72025	10.5798	11.929	11.6486	13.5021	2.3525	4.27909	2.33123	2.39262
Q3SY69	ALDH1L2	Mitochondrial 10-formyltetrahydrofolate dehydrogenase	15	5.65454	6.28743	6.07965	6.7828	2.68595	2.68252	2.96718	2.47096	10.4048	10.5349	11.6901	12.5801	3.96925	7.75773	3.27766	4.17448
P46379-3	BAG6	Isoform 3 of Large proline-rich protein BAG6	15	7.18449	7.0795	7.44719	6.60782	5.50714	5.47038	6.28107	5.77649	6.79908	6.77723	6.93878	6.69052	5.00424	5.40645	5.62094	5.40867
P43121	MCAM	Cell surface glycoprotein MUC18	15	4.21411	4.16269	5.57154	4.68961	12.0413	7.6008	11.6204	10.6866	3.01931	3.33281	3.61809	2.68663	7.04849	4.7323	8.14501	6.83028
Q9Y6M4	CSNK1G3	Casein kinase I isoform gamma-3	15	4.62062	4.69469	6.5482	5.07845	10.5953	6.83123	11.624	6.83099	3.9403	4.49287	4.76487	3.33896	7.43351	5.24764	8.32049	5.63788
Q8WW59	SPRYD4	SPRY domain-containing protein 4	15	5.09627	4.84827	4.64915	6.79953	5.71053	6.97355	5.0953	3.61969	6.4491	7.39231	8.93312	10.5201	6.78002	7.71795	5.75472	3.66042
P04439-2	HLA-A	Isoform 2 of HLA class I histocompatibility antigen, A alpha chain	15	4.54135	4.76747	4.64837	4.12005	9.08086	8.3387	10.9197	8.20919	3.90788	3.78815	3.82827	2.81048	7.32148	7.0341	9.35883	7.32515
P61978-2	HNRNPK	Isoform 2 of Heterogeneous nuclear ribonucleoprotein K	15	5.8913	3.85551	4.5771	4.09272	5.70616	13.2778	3.63294	9.58819	5.50963	4.54576	3.57143	3.48882	6.85253	9.26056	4.98794	11.1617
P04844	RPN2	Dolichyl-diphosphooligosaccharide--protein glycosyltransferase subunit 2	15	7.61941	8.00718	4.66773	5.22258	5.77168	6.32257	3.19603	7.22028	6.18689	5.83403	5.62935	6.46078	6.71131	7.93173	4.93205	8.28641
Q9NVH0	EXD2	Exonuclease 3'-5' domain-containing protein 2	15	6.05254	6.89264	5.66014	7.75404	3.82322	4.68425	2.97843	2.8425	8.03426	8.39867	11.2932	12.6875	4.0858	6.48963	3.36147	4.96174
Q9NTJ5	SACM1L	Phosphatidylinositide phosphatase SAC1	15	8.57337	9.23858	6.03961	7.37851	5.34838	5.22235	3.65907	4.8678	7.91484	7.17437	7.4266	7.87505	4.62642	4.88455	4.34764	5.42287
Q8IYB8	SUPV3L1	ATP-dependent RNA helicase SUPV3L1, mitochondrial	15	7.48731	6.70389	6.97932	10.4249	2.02828	1.97275	2.51034	1.38451	9.98567	11.1535	13.6474	15.3264	2.26217	3.69585	2.3883	2.04932
Q99832	CCT7	T-complex protein 1 subunit eta	15	5.98544	7.16691	9.6552	6.61979	6.68293	4.45998	10.5254	4.64329	6.29758	6.54027	5.77331	3.87298	5.55881	4.96292	5.92503	5.33016
P16435	POR	NADPH--cytochrome P450 reductase	15	7.43923	8.25654	5.09231	5.41251	6.10097	6.06978	3.74631	5.80202	7.3274	6.44086	5.9091	6.4686	6.10367	6.83834	5.29701	7.69534
Q8NCN5	PDPR	Pyruvate dehydrogenase phosphatase regulatory subunit, mitochondrial	15	7.2312	7.4355	5.93002	7.53715	3.3466	2.72873	4.4766	2.19679	9.11571	9.4957	10.4336	11.5078	4.14816	6.33242	4.84339	3.24059
Q92614	MYO18A	Unconventional myosin-XVIIIa	15	5.5814	5.58768	7.40787	6.14664	9.77372	6.10238	9.84492	4.11161	5.42131	6.32225	5.69153	4.05812	6.45555	5.06125	7.47219	4.96158
Q86YQ8	CPNE8	Copine-8	15	4.82528	5.34241	6.69528	5.43403	9.8276	6.80157	10.2977	6.04849	4.40112	4.63078	4.64953	3.59841	7.32871	5.45312	8.51395	6.15204
P23258	TUBG1	Tubulin gamma-1 chain	15	8.02104	7.40518	8.1127	6.10681	5.29973	7.03188	4.12431	7.44496	6.37375	6.79892	3.45995	2.90685	7.6033	7.79012	6.63092	4.88959
P51991	HNRNPA3	Heterogeneous nuclear ribonucleoprotein A3	15	2.8573	2.33632	3.07298	3.38999	9.39983	10.3312	5.41429	11.7344	3.1628	2.42699	2.08989	2.03422	9.70268	8.32073	7.01289	16.7134
P05026	ATP1B1	Sodium/potassium-transporting ATPase subunit beta-1	15	3.61107	3.6523	4.65425	4.40506	11.5185	7.70362	14.2156	8.89463	2.993	3.37165	3.47356	2.28259	7.06351	5.07979	10.5855	6.4953
Q9NXC5	MIOS	GATOR complex protein MIOS	15	8.90491	8.84215	8.95218	7.37442	5.32925	5.05147	5.2806	4.91023	7.3506	7.23276	5.33809	4.65274	5.64632	6.49677	4.3272	4.31031
Q13561-2	DCTN2	Isoform 2 of Dynactin subunit 2	15	4.56196	4.48184	6.68655	5.31363	8.96978	8.05765	9.22063	8.87969	3.92219	4.2704	3.7692	3.1521	8.87346	7.39963	7.4605	4.9808
P18084	ITGB5	Integrin beta-5	15	7.0132	8.26215	6.94582	6.11849	5.76403	6.11758	6.32789	4.78026	7.06606	6.60572	6.42726	5.2052	5.3144	6.53444	5.02031	6.4972
Q96I51	RCC1L	RCC1-like G exchanging factor-like protein	15	5.63343	6.13954	6.37362	8.98542	3.52849	2.95595	3.80178	2.52053	8.44095	8.51031	12.2405	12.4372	4.49908	5.30392	4.35804	4.27122
Q9H078-2	CLPB	Isoform 2 of Caseinolytic peptidase B protein homolog	15	5.37715	5.0482	5.69867	7.93905	4.62489	5.53365	3.68035	3.34628	6.82392	7.34096	9.98984	11.5186	5.18842	6.75707	5.5059	5.62709
Q14108	SCARB2	Lysosome membrane protein 2	15	8.04719	8.48161	6.21123	5.21482	7.18486	6.61066	4.19074	9.10269	7.38322	6.84712	3.82191	3.01941	8.26195	5.53875	4.30533	5.77851
P22059	OSBP	Oxysterol-binding protein 1	15	5.59651	6.60066	5.45636	5.65269	8.23225	6.36101	8.92478	6.31909	5.86918	5.52096	5.24217	5.18377	6.35301	5.58687	6.65714	6.44355
P30041	PRDX6	Peroxiredoxin-6	15	6.4855	6.77861	8.09974	6.06765	6.56691	7.58347	7.72176	6.03305	6.15602	6.17585	5.63334	4.15343	5.18538	6.02026	5.89569	5.44335
P09382	LGALS1	Galectin-1	15	6.12209	7.11347	6.86025	6.34622	8.93215	5.84077	9.5835	7.36371	5.72616	5.1954	3.83456	2.57153	8.50725	5.95824	5.19593	4.84879
Q96I99	SUCLG2	Succinate--CoA ligase [GDP-forming] subunit beta, mitochondrial	15	6.39006	6.20729	5.93707	7.7652	3.63232	4.1481	3.78427	3.37276	8.32326	8.60044	10.6657	11.5913	4.56621	6.23169	4.41341	4.37096
Q02818	NUCB1	Nucleobindin-1	15	12.3564	14.9162	8.84566	12.0224	1.27939	1.17284	1.37627	1.87799	10.1055	9.95026	9.96673	11.9363	0.761495	0.836356	1.18675	1.40949
P49419-2	ALDH7A1	Isoform 2 of Alpha-aminoadipic semialdehyde dehydrogenase	15	9.42317	9.65964	6.67093	8.17491	2.6444	2.42059	2.99684	2.34039	9.79794	11.2021	10.3591	11.125	2.90688	4.46613	3.0982	2.71384
P35052	GPC1	Glypican-1	15	4.9058	5.38129	7.92795	5.77563	13.7918	4.11733	12.642	8.51481	3.1116	4.15934	3.21783	2.46864	6.58164	3.14046	8.28983	5.97404
Q92620	DHX38	Pre-mRNA-splicing factor ATP-dependent RNA helicase PRP16	15	11.0359	9.27609	12.4573	13.0467	1.93366	2.09739	1.63206	1.67692	11.7023	12.2316	7.10037	6.20068	2.87901	3.15894	1.9435	1.62768
Q7Z7H8-2	MRPL10	Isoform 2 of 39S ribosomal protein L10, mitochondrial	15	4.67554	4.85872	5.43818	8.86825	5.38824	3.42155	5.05248	4.25869	7.12255	7.20406	9.97696	10.7641	6.12709	4.80181	6.82914	5.2126
Q16850	CYP51A1	Lanosterol 14-alpha demethylase	15	7.99756	7.78089	4.47165	5.71248	5.46422	5.95177	3.66936	5.1388	7.67646	6.99725	7.89098	9.08123	4.96059	5.42759	5.45601	6.32314
Q15392	DHCR24	Delta(24)-sterol reductase	15	7.86435	8.47002	5.98523	7.3277	7.54233	3.94454	4.21215	5.04338	7.11631	6.67994	7.90034	9.04876	5.79764	3.18605	5.20715	4.6741
P48723	HSPA13	Heat shock 70 kDa protein 13	15	6.6203	7.33297	5.31677	5.56682	4.80192	5.7503	4.23745	6.16631	7.10474	6.39676	6.14421	6.92725	6.35756	7.64728	5.97188	7.65749
P45880	VDAC2	Voltage-dependent anion-selective channel protein 2	15	4.2565	4.34219	4.75578	6.62322	6.05242	6.6773	3.65877	4.58511	5.74455	5.96957	8.17728	9.06269	6.91956	8.98106	5.35456	8.83947
Q16643-3	DBN1	Isoform 3 of Drebrin	14	4.78145	6.72037	8.96125	6.92764	9.03002	4.8586	9.33862	4.14566	5.67106	6.68286	6.3931	4.43183	6.02097	5.03108	6.76372	4.24179
A0A024R4E5	HDLBP	High density lipoprotein binding protein (Vigilin), isoform CRA_a	14	12.0873	13.4894	7.5179	6.5847	3.34382	3.33276	2.78601	2.57151	10.3316	9.55493	7.22524	6.79406	3.47574	4.78386	2.47141	3.64981
Q16706	MAN2A1	Alpha-mannosidase 2	14	7.37921	9.45408	6.41567	7.45702	6.27893	5.38466	4.04222	4.49805	6.8831	6.24325	7.61187	7.97271	4.11969	6.32698	3.75264	6.17992
Q5HYK3	COQ5	2-methoxy-6-polyprenyl-1,4-benzoquinol methylase, mitochondrial	14	4.52407	4.9884	5.44727	6.22773	4.64707	5.43098	4.83101	5.69904	6.0778	7.47532	8.86609	9.46472	5.20598	6.54736	6.40525	8.16191
P04406	GAPDH	Glyceraldehyde-3-phosphate dehydrogenase	14	2.89002	2.80235	3.9781	2.97049	6.71293	11.0214	7.91864	12.1183	3.21546	3.18247	2.56574	2.27221	12.3026	8.74454	9.83122	7.4736
P26006-1	ITGA3	Isoform 2 of Integrin alpha-3	14	4.52011	3.79655	4.18854	3.74312	11.5206	10.7073	9.56432	11.9287	3.36668	3.30291	2.7839	2.0572	7.00151	5.72299	8.86431	6.93129
P46977	STT3A	Dolichyl-diphosphooligosaccharide--protein glycosyltransferase subunit STT3A	14	7.32914	8.12544	4.7995	4.78442	6.01779	5.97168	3.55535	8.3069	5.98515	5.79128	5.69517	5.7825	7.10335	7.51567	4.77999	8.45668
P10586	PTPRF	Receptor-type tyrosine-protein phosphatase F	14	4.30332	4.9117	7.18593	6.30575	12.3261	6.19742	13.0051	6.78416	3.57181	3.42503	4.53005	3.53124	6.31249	4.41239	6.77966	6.4178
Q15833-3	STXBP2	Isoform 3 of Syntaxin-binding protein 2	14	5.53239	6.30748	7.76848	5.99676	8.8681	6.56082	9.53046	6.34976	4.81561	5.04493	4.97998	3.45116	6.28812	5.27179	6.98044	6.2537
P78527	PRKDC	DNA-dependent protein kinase catalytic subunit	14	10.888	8.45913	8.04139	6.21711	3.82639	6.50783	4.39329	4.52512	9.25323	7.87349	6.54013	5.60841	4.00174	6.4397	3.44652	3.97847
O95831	AIFM1	Apoptosis-inducing factor 1, mitochondrial	14	5.07346	4.74673	4.83396	6.79511	5.55568	5.80818	4.62333	5.21897	6.50774	7.04843	8.52716	9.16036	6.37739	6.97661	6.0523	6.69459
A1L0T0	ILVBL	Acetolactate synthase-like protein	14	9.42473	10.4673	5.95136	5.58789	3.78027	5.09898	2.93215	4.30282	8.49121	7.89955	8.4257	9.7885	3.54538	5.55952	3.61588	5.12879
Q5T160	RARS2	Probable arginine--tRNA ligase, mitochondrial	14	6.98833	7.59565	6.99151	9.24374	2.36816	2.33463	2.79555	2.30242	9.44064	10.6837	12.6629	13.5143	3.04922	4.19477	2.87818	2.95627
Q13488	TCIRG1	V-type proton ATPase 116 kDa subunit a isoform 3	14	8.02293	9.57104	7.08081	6.61977	6.19	7.13245	3.79239	7.40239	7.72533	7.14835	4.75483	4.16575	6.39747	5.72966	3.47362	4.79322
Q99623	PHB2	Prohibitin-2	14	3.11482	2.78353	3.11728	4.26472	8.11109	10.7654	4.7809	7.8038	3.78098	4.24124	4.84105	5.53649	8.03613	11.1108	7.91283	9.79902
Q9HBL0	TNS1	Tensin-1	14	5.64619	5.55066	8.67362	6.80024	6.6845	4.89982	10.5828	4.49388	5.4589	6.63905	6.70912	4.42584	6.52061	4.98713	8.14917	3.77848
Q12959-2	DLG1	Isoform 2 of Disks large homolog 1	14	3.9525	3.82469	5.94966	4.7735	9.79999	7.4947	11.5525	6.62756	4.09643	4.72214	4.91688	3.16219	7.06212	6.18805	9.79452	6.0826
Q9Y3F4-2	STRAP	Isoform 2 of Serine-threonine kinase receptor-associated protein	14	3.43084	3.49291	4.49895	3.15038	8.77163	7.53797	11.4216	8.10439	3.53155	3.37127	2.52891	2.14726	13.2889	10.1275	8.94992	5.64608
Q7L8L6	FASTKD5	FAST kinase domain-containing protein 5, mitochondrial	14	6.72882	6.96084	7.09958	9.72242	2.01214	1.64836	2.0575	1.52547	10.1148	11.2361	14.6061	16.2627	2.24178	3.52223	2.19047	2.07073
Q7L311	ARMCX2	Armadillo repeat-containing X-linked protein 2	14	5.85711	5.84013	5.30774	8.36173	4.57631	5.58433	3.06303	3.50664	6.96834	7.06898	11.4147	12.8864	4.42383	5.3523	4.66645	5.12199
P02751-1	FN1	Isoform 1 of Fibronectin	14	4.857	4.52658	2.92749	2.64978	6.93551	15.1569	3.08756	11.7151	4.01606	3.2094	1.76233	2.06136	8.71375	15.3192	4.76241	8.29963
Q9H3K2	GHITM	Growth hormone-inducible transmembrane protein	14	4.24732	3.81413	4.07883	6.2395	6.58554	7.8532	3.69242	5.68629	5.37666	5.78005	7.08091	7.85278	7.35945	8.55882	6.6003	9.19381
P12236	SLC25A6	ADP/ATP translocase 3	14	5.04005	4.92179	5.18741	7.0335	4.86617	6.76596	3.4013	4.48644	6.76599	7.75646	9.54568	10.2521	5.53965	7.06469	4.87642	6.49635
P29323	EPHB2	Ephrin type-B receptor 2	14	5.35057	5.49939	6.44461	5.46448	11.7889	6.83468	10.5741	9.54406	3.39577	3.57284	3.69572	2.65404	6.65773	4.7327	7.49115	6.29933
Q99536	VAT1	Synaptic vesicle membrane protein VAT-1 homolog	14	5.44449	5.1338	5.35799	4.02901	9.69061	6.98168	8.68596	7.6762	5.20614	4.85814	3.30858	2.95204	8.48861	7.49093	7.65281	7.043
P42892	ECE1	Endothelin-converting enzyme 1	14	5.28096	5.68047	6.60399	6.34053	8.25996	6.83074	8.24842	7.69134	5.02992	4.76735	4.76383	3.84545	6.65853	5.89379	7.2319	6.87282
Q460N5	PARP14	Protein mono-ADP-ribosyltransferase PARP14	14	6.14708	5.95343	5.91709	5.02295	8.98911	6.06938	9.45891	5.3469	5.61295	6.16121	4.69318	3.92506	7.13905	6.07345	8.37761	5.11265
Q06830	PRDX1	Peroxiredoxin-1	14	3.19449	3.18427	4.99683	4.00769	10.0416	7.23677	12.2597	8.76781	3.533	3.11014	2.78276	2.13568	8.96855	8.22445	9.31099	8.24523
O75781	PALM	Paralemmin-1	14	3.80979	3.86544	4.87984	4.19232	11.7608	7.94817	14.1679	8.53024	2.93322	3.59647	3.39407	2.15697	7.20716	5.34863	8.78987	7.41911
P05198	EIF2S1	Eukaryotic translation initiation factor 2 subunit 1	14	6.13964	6.15649	8.41048	5.31281	5.88797	6.6749	9.20332	7.00786	5.3446	5.12544	4.2929	3.3885	6.60102	7.15189	5.7547	7.54748
P08238	HSP90AB1	Heat shock protein HSP 90-beta	14	5.90643	5.93751	8.68447	6.71464	7.86315	4.80158	10.302	5.04925	5.84272	5.89326	5.93786	4.35873	6.55274	4.54596	7.15817	4.45152
Q02241	KIF23	Kinesin-like protein KIF23	14	6.99414	6.42466	11.7666	11.8823	3.01155	2.00201	6.02551	1.8505	10.001	9.78092	11.907	6.80329	2.90652	2.16676	4.49228	1.98498
Q96TC7	RMDN3	Regulator of microtubule dynamics protein 3	14	4.97317	5.1462	5.13407	7.6857	5.0101	5.40097	3.58162	3.21731	6.595	7.16981	11.6755	13.8944	4.58949	5.15069	5.44031	5.33558
P14618	PKM	Pyruvate kinase PKM	14	6.95122	7.15575	8.26861	6.21985	6.03176	6.55669	8.27935	6.90045	6.78779	6.64783	5.30489	4.17783	4.84794	4.958	6.36403	4.548
O75044	SRGAP2	SLIT-ROBO Rho GTPase-activating protein 2	14	4.18697	3.98821	4.66728	4.32962	10.9287	7.92244	13.7191	7.86415	3.14962	3.52056	4.34818	3.04331	8.29969	6.22914	9.39345	4.40967
Q8NBQ5	HSD17B11	Estradiol 17-beta-dehydrogenase 11	14	8.47037	8.79117	5.3349	6.0926	5.99019	5.77115	5.04345	8.57333	6.98749	6.81116	6.38817	6.61849	4.76502	4.63153	4.36042	5.37054
P23229	ITGA6	Integrin alpha-6	14	5.89194	6.29782	7.07005	6.3411	8.46078	5.92207	8.61077	6.60049	4.85236	5.23605	4.85072	3.57133	6.43966	5.07337	8.39785	6.38364
Q01082	SPTBN1	Spectrin beta chain, non-erythrocytic 1	14	3.90072	4.28066	6.74141	5.67796	10.7377	5.27332	12.617	4.33595	4.38133	5.32759	5.53664	3.36282	7.64568	5.5367	9.08664	5.55787
Q32P41	TRMT5	tRNA (guanine(37)-N1)-methyltransferase	14	5.61503	5.98797	6.22029	7.29102	4.20408	4.26529	3.66627	3.89323	7.43062	8.5616	10.4744	11.2546	5.08194	5.69515	5.16986	5.18865
Q9HD20	ATP13A1	Manganese-transporting ATPase 13A1	14	8.53827	9.58091	5.75939	6.6477	5.07082	4.46986	3.30248	4.80691	7.61814	7.17352	7.87794	8.79294	4.89309	4.97521	4.91157	5.58125
P51572-2	BCAP31	Isoform 2 of B-cell receptor-associated protein 31	14	7.71782	8.54533	5.00222	5.08523	5.47774	5.92346	3.88522	6.51692	7.02103	5.78562	5.58626	6.32866	5.77016	7.41998	5.20016	8.73419
Q14683	SMC1A	Structural maintenance of chromosomes protein 1A	14	5.58032	5.19127	7.11056	4.03039	4.99302	6.80733	10.1119	6.67738	5.46745	5.43033	3.58033	2.68772	6.89682	9.07569	5.8508	10.5087
P26038	MSN	Moesin	14	4.76446	5.22692	6.02389	7.11278	9.4445	5.80599	11.545	8.73126	4.20421	5.06363	5.19398	3.41776	6.87966	3.85249	8.74655	3.9869
O96000	NDUFB10	NADH dehydrogenase [ubiquinone] 1 beta subcomplex subunit 10	14	2.61526	2.52997	2.8961	4.45519	7.39792	9.00223	4.55413	7.92398	4.01605	4.18617	5.24542	5.91668	9.00352	10.8642	8.82908	10.5641
Q96S66	CLCC1	Chloride channel CLIC-like protein 1	14	8.82142	9.73602	6.30333	6.94185	4.62023	3.75226	3.79578	4.21914	8.45109	7.885	8.48137	9.25869	4.29033	4.36905	4.57024	4.50419
P55072	VCP	Transitional endoplasmic reticulum ATPase	14	6.10078	6.11417	5.00116	5.19192	8.85404	6.29107	8.28781	7.35296	5.57854	4.72793	4.68991	4.87773	7.31423	6.00943	7.47222	6.1361
Q99715	COL12A1	Collagen alpha-1(XII) chain	14	7.70383	8.82125	8.13366	12.1619	3.728	2.63626	4.091	2.99777	8.41195	7.7026	9.79575	11.0506	3.23023	2.92376	3.51439	3.09701
P39023	RPL3	60S ribosomal protein L3	14	5.99465	6.67639	4.19099	4.42072	6.948	6.79347	4.87481	6.52261	5.30482	5.09538	5.36064	5.57123	7.85415	9.45624	6.24506	8.69083
O43684	BUB3	Mitotic checkpoint protein BUB3	14	3.08118	2.44223	3.64489	3.03291	9.35696	7.46945	9.31113	10.5218	2.8126	2.78493	1.61278	1.37227	15.2913	7.50229	13.8863	5.877
Q96D53	COQ8B	Atypical kinase COQ8B, mitochondrial	14	7.84515	7.90054	6.98363	8.8036	2.76494	2.61406	2.59239	2.28562	9.75544	10.9867	11.4424	13.1084	2.79865	4.30529	2.83143	2.98177
O43390-2	HNRNPR	Isoform 2 of Heterogeneous nuclear ribonucleoprotein R	14	3.15019	2.66096	3.29518	2.76125	8.09832	9.32509	6.85964	8.68923	3.24395	2.75999	2.33632	2.09376	10.0894	10.7616	8.23624	15.6389
P11279	LAMP1	Lysosome-associated membrane glycoprotein 1	14	8.09645	9.28162	8.00306	6.41232	8.24552	6.03854	3.91422	7.99705	7.214	6.77367	4.26312	3.69898	7.19124	4.77019	3.67308	4.42694
Q9NVI7-2	ATAD3A	Isoform 2 of ATPase family AAA domain-containing protein 3A	14	3.08018	3.29125	3.38243	4.98264	9.42938	5.63049	6.25311	6.88851	4.24231	4.67399	5.97074	6.68885	10.6258	7.01369	11.329	6.51754
Q5T9A4	ATAD3B	ATPase family AAA domain-containing protein 3B	14	4.25147	4.52991	5.14707	6.72536	5.34295	6.63522	3.64814	4.13302	6.22464	6.9105	10.0232	11.3217	5.74194	7.3132	5.47241	6.57935
P25311	AZGP1	Zinc-alpha-2-glycoprotein	14	9.64284	4.3947	11.092	6.44925	5.70387	4.41234	6.32224	8.17227	6.70686	4.93642	2.55841	3.05287	5.82028	2.19875	11.5275	7.00935
Q9NVH1	DNAJC11	DnaJ homolog subfamily C member 11	14	3.00839	3.31665	3.85697	6.38322	7.14263	7.9409	4.65489	4.89318	4.78533	5.22563	8.0525	8.65026	7.451	9.14496	7.07832	8.41518
Q7Z460	CLASP1	CLIP-associating protein 1	14	9.29784	9.0937	9.23521	8.2433	4.87809	4.20726	5.03394	3.88704	7.70232	7.60511	5.97553	4.97958	6.12999	5.58205	4.45001	3.69903
P62906	RPL10A	60S ribosomal protein L10a	14	4.32242	4.52731	3.41195	3.36327	8.44543	9.36158	6.0198	9.1049	3.82189	3.54288	3.70527	3.90004	9.03606	9.91117	7.97194	9.55409
Q9Y3B7	MRPL11	39S ribosomal protein L11, mitochondrial	14	4.94882	4.76226	4.9624	7.15875	4.6268	5.81243	4.7403	4.85309	6.82178	7.39501	10.1964	11.4389	5.31464	5.89851	5.76832	5.30165
Q08431	MFGE8	Lactadherin	14	7.63245	9.763	6.76626	4.26808	8.45929	6.93045	4.50106	9.1716	5.72837	5.70807	3.23019	3.13406	7.90571	6.2797	4.18131	6.3404
Q7Z434	MAVS	Mitochondrial antiviral-signaling protein	14	5.17767	5.64801	5.006	7.02043	5.15325	5.14873	3.52071	3.68638	6.47122	7.58657	9.49554	10.5078	5.69477	7.65559	5.24384	6.98345
Q9BPX6-3	MICU1	Isoform 3 of Calcium uptake protein 1, mitochondrial	14	4.64615	4.57732	4.65268	6.62357	5.89281	7.88367	3.39841	4.6142	6.25145	6.29035	8.53345	9.23284	5.88581	8.38007	5.24318	7.89403
Q8N3R9	MPP5	MAGUK p55 subfamily member 5	14	4.92669	4.67684	7.15693	6.14862	8.96773	6.55	12.4882	4.85936	4.52256	5.04714	5.6529	4.24984	6.2423	4.59013	9.38734	4.53343
P11940	PABPC1	Polyadenylate-binding protein 1	14	2.98848	2.9787	2.74495	2.88131	9.65493	10.1699	8.79323	9.35977	2.53253	2.53687	2.92904	2.89698	10.7111	11.4598	8.44412	8.91827
Q9NSC5	HOMER3	Homer protein homolog 3	14	1.61232	1.18067	1.81694	1.5754	9.95067	12.8369	5.48908	14.855	1.44965	1.19077	1.02789	0.996017	15.8172	14.5237	9.87492	5.80282
Q9Y6M1	IGF2BP2	Insulin-like growth factor 2 mRNA-binding protein 2	14	3.651	3.10124	3.20107	3.39921	7.95185	10.1711	6.49987	10.1537	3.33127	2.95728	2.51518	2.49094	12.2417	10.7436	9.65845	7.93254
P01023	A2M	Alpha-2-macroglobulin	14	10.5787	12.9654	10.2152	6.49738	4.86248	2.96954	3.17068	4.47185	8.85143	11.8836	5.22173	5.17295	4.17425	2.94317	3.13883	2.88274
P26358-2	DNMT1	Isoform 2 of DNA (cytosine-5)-methyltransferase 1	14	8.26965	6.72784	9.29684	8.99396	5.46877	4.40625	6.03855	3.3794	6.39125	6.95534	5.63528	4.32542	8.07155	5.65103	7.98239	2.40649
P37268	FDFT1	Squalene synthase	14	5.49182	5.53829	5.86285	7.63601	4.8486	4.08462	4.10095	3.16204	7.66733	7.30665	11.9788	14.0632	4.5094	3.53153	5.48828	4.72958
P14866	HNRNPL	Heterogeneous nuclear ribonucleoprotein L	14	4.63194	3.9947	4.79508	4.20381	6.64416	9.19884	6.09258	6.11091	5.16507	3.86089	2.78715	2.22417	8.95752	12.3764	5.44896	13.5078
O15231-3	ZNF185	Isoform 3 of Zinc finger protein 185	14	6.14415	5.81829	8.86747	7.04006	7.94642	5.62236	8.72526	3.88165	6.05451	7.09552	6.94289	4.71053	5.27104	4.36621	7.84729	3.66636
O14776	TCERG1	Transcription elongation regulator 1	14	3.59788	2.92323	4.59409	2.52387	7.23445	8.24373	10.9061	11.9288	3.67974	4.10695	1.58705	1.42294	11.245	8.67711	10.6277	6.70139
P10114	RAP2A	Ras-related protein Rap-2a	14	4.32244	4.42125	6.13226	4.86086	10.2009	7.84529	11.6152	7.62947	3.98924	4.29237	4.18377	2.89641	7.38751	5.41558	8.55261	6.25488
Q96AQ6	PBXIP1	Pre-B-cell leukemia transcription factor-interacting protein 1	14	8.84689	8.63108	5.41445	6.36155	4.19718	5.90447	2.55577	5.24317	9.04906	7.33459	6.95768	8.0168	4.84471	6.73718	3.75585	6.14957
P43897	TSFM	Elongation factor Ts, mitochondrial	14	7.65862	7.08573	6.72836	9.22028	2.57575	2.47657	2.48117	2.07235	9.81824	11.0569	12.7289	13.8169	2.82526	4.21822	2.62179	2.6149
P09493-3	TPM1	Isoform 3 of Tropomyosin alpha-1 chain	14	5.51368	6.44406	10.7609	8.82178	9.30073	4.19473	10.577	5.77917	4.0314	5.38961	5.67736	4.52243	5.77486	3.02116	7.44384	2.74738
Q9UBC2-2	EPS15L1	Isoform 2 of Epidermal growth factor receptor substrate 15-like 1	14	4.52217	4.83462	8.68899	6.38058	7.60638	7.02826	8.11166	5.87034	5.71138	5.61234	6.40629	4.35541	7.33616	5.65039	5.83494	6.0501
P27816	MAP4	Microtubule-associated protein 4	14	10.5028	9.89934	9.00983	7.94735	6.22457	3.63457	4.38474	3.67188	7.95911	6.7268	5.76385	4.74804	7.15144	4.93863	4.62058	2.81648
P30530	AXL	Tyrosine-protein kinase receptor UFO	14	5.51665	5.66197	7.69314	7.44156	9.69762	4.65285	13.3925	4.7151	4.45693	4.75391	6.01055	4.50709	5.88075	3.08733	8.16849	4.3636
Q96H55	MYO19	Unconventional myosin-XIX	14	4.87706	4.67852	5.56411	8.48603	4.91271	5.09273	3.90386	3.49237	6.87882	7.67754	11.122	11.9306	4.62532	5.49703	5.6813	5.57998
Q96DZ1	ERLEC1	Endoplasmic reticulum lectin 1	14	7.82818	7.26018	4.49253	5.50961	4.95804	7.13246	3.0382	6.92898	8.43875	7.04793	5.64193	6.46338	5.09489	6.60564	5.30198	8.25732
Q05397-5	PTK2	Isoform 5 of Focal adhesion kinase 1	14	4.38624	3.67909	4.58233	3.19894	8.87992	8.51191	12.7344	8.86091	3.73171	3.96852	2.91064	2.02036	8.60195	7.2698	9.5725	7.09078
Q9H061	TMEM126A	Transmembrane protein 126A	14	4.03792	3.96286	4.32684	6.32668	6.55504	7.16127	4.0344	5.57722	5.3305	6.00926	7.42057	8.32909	7.20687	8.54362	6.45393	8.72393
P28331-2	NDUFS1	Isoform 2 of NADH-ubiquinone oxidoreductase 75 kDa subunit, mitochondrial	14	4.04724	4.20177	3.75701	4.2719	6.11463	7.38077	3.23682	6.03932	5.52029	5.95843	7.00796	7.7599	7.61924	11.0833	6.62082	9.38055
P16070	CD44	CD44 antigen	14	3.56293	3.84954	5.11321	5.05211	9.81297	6.6322	13.5928	6.98575	3.43346	3.74214	4.32354	2.94792	7.30996	5.88015	11.191	6.57037
Q6YP21	KYAT3	Kynurenine--oxoglutarate transaminase 3	14	8.97052	9.65699	7.22334	9.0735	1.59028	1.56253	1.99033	1.85713	11.0237	12.3617	12.8797	14.2573	1.64463	2.22613	1.797	1.88508
P04843	RPN1	Dolichyl-diphosphooligosaccharide--protein glycosyltransferase subunit 1	14	7.5171	8.34324	4.48371	5.31409	6.08597	6.38858	2.96112	7.40213	6.62287	5.89817	5.46741	6.23183	6.93841	7.70415	5.0121	7.62912
Q5JWF2-2	GNAS	Isoform XLas-2 of Guanine nucleotide-binding protein G(s) subunit alpha isoforms XLas	14	4.02382	3.70117	5.3686	4.82069	10.3757	8.03438	10.8636	7.32586	3.7539	3.93947	4.59596	3.48377	7.46115	6.06426	9.10507	7.08263
Q9UKS6	PACSIN3	Protein kinase C and casein kinase substrate in neurons protein 3	14	3.50629	3.27214	5.21534	4.35139	8.94933	9.10746	12.6308	8.50317	3.29231	3.53721	3.77958	2.62811	7.34535	7.55626	9.03833	7.28691
P54819	AK2	Adenylate kinase 2, mitochondrial	14	6.03107	5.22154	4.61657	6.13322	4.61872	7.0931	4.35138	6.01344	6.61723	6.16581	5.59906	7.01863	7.9207	9.03581	8.30727	5.25645
Q96TA2	YME1L1	ATP-dependent zinc metalloprotease YME1L1	14	3.62085	3.90254	4.6232	6.2287	6.78673	6.80591	4.64543	4.95889	5.28259	6.02884	8.02992	8.8106	7.31983	8.21452	6.44657	8.29489
Q14152	EIF3A	Eukaryotic translation initiation factor 3 subunit A	14	6.81644	6.97119	8.09041	5.94558	5.53729	4.74725	8.36314	7.78892	6.54717	6.33121	5.52853	4.44404	4.73878	5.56351	5.95202	6.63452
Q9Y606	PUS1	tRNA pseudouridine synthase A	14	5.24817	5.32728	5.61847	7.27141	3.94858	3.82238	5.86968	3.47793	7.41735	7.83918	10.7332	11.6689	5.19127	6.19858	5.84527	4.52236
O94874	UFL1	E3 UFM1-protein ligase 1	14	11.2204	13.0865	6.88164	8.24742	2.51029	2.25479	2.51581	2.92902	9.99366	9.03984	9.36715	10.3505	2.601	3.25718	2.37964	3.36508
Q9UHX1	PUF60	Poly(U)-binding-splicing factor PUF60	14	3.35401	2.78239	7.30157	3.02952	4.19391	6.8352	11.6016	13.7217	3.40988	3.00523	2.03793	1.68684	5.86803	7.73512	9.65132	13.7858
O14777	NDC80	Kinetochore protein NDC80 homolog	14	6.65524	6.65427	7.29224	5.51402	5.74828	4.62073	8.6498	4.83895	6.06303	6.71167	4.03768	3.1112	9.76024	6.95745	9.53312	3.85207
Q14165	MLEC	Malectin	14	6.8586	7.34281	3.93757	4.93142	5.66358	6.5902	3.14586	7.61244	6.41351	5.30466	5.32569	6.0169	6.89314	9.02778	5.70927	9.22659
Q9Y450	HBS1L	HBS1-like protein	14	7.02792	5.99563	6.53397	4.99637	5.34236	8.01441	6.54778	7.97706	5.93428	5.71728	3.70067	2.93216	7.52138	8.32913	6.93139	6.4982
P53621-2	COPA	Isoform 2 of Coatomer subunit alpha	14	9.11203	10.4425	7.03097	6.8747	5.26847	4.30754	4.18518	3.99397	8.76675	9.22609	7.47381	7.12856	4.29523	4.18801	3.71903	3.98719
P48735	IDH2	Isocitrate dehydrogenase [NADP], mitochondrial	14	9.17018	9.6516	6.5098	7.71709	2.51891	3.45635	2.26249	3.23841	9.23748	10.3986	9.18224	10.203	3.12157	6.37769	3.01864	3.93593
P13674	P4HA1	Prolyl 4-hydroxylase subunit alpha-1	14	11.211	12.1198	8.2692	9.44176	2.76698	2.85046	2.254	3.16385	9.75934	8.31919	8.00131	9.07492	3.21616	3.83731	2.63161	3.0831
Q8IYB3	SRRM1	Serine/arginine repetitive matrix protein 1	14	7.64111	6.36635	16.0248	11.6722	2.66634	3.35854	5.80792	2.45559	7.58118	6.39818	6.75317	5.64163	6.00542	4.35187	3.66225	3.61342
P30153	PPP2R1A	Serine/threonine-protein phosphatase 2A 65 kDa regulatory subunit A alpha isoform	14	5.68508	5.73392	7.2069	5.8172	8.55925	6.28267	10.2963	6.0533	5.12373	5.43407	4.92968	3.76106	6.76491	5.58875	7.56083	5.20233
P48449	LSS	Lanosterol synthase	14	7.292	7.35366	4.84335	5.19726	6.09149	6.33966	3.80854	6.13262	7.15497	6.48123	6.96788	7.70567	5.69519	6.49987	5.24876	7.18784
P49757	NUMB	Protein numb homolog	14	5.86655	6.16496	8.38679	6.87048	6.51484	5.90175	8.08735	4.54949	6.76927	6.87417	6.96607	4.8801	6.04355	5.06546	6.43498	4.62418
Q99747	NAPG	Gamma-soluble NSF attachment protein	14	7.4809	7.43838	6.75712	6.34772	7.74835	6.40604	7.61895	5.9812	5.90712	6.33732	5.09535	4.97543	6.01061	5.16139	5.60581	5.12832
Q9HD26	GOPC	Golgi-associated PDZ and coiled-coil motif-containing protein	14	6.05737	7.05914	9.27632	9.43909	5.15576	3.84073	6.67869	3.66831	7.18241	6.78817	8.72719	7.82156	5.5828	4.89517	5.1273	2.69997
P21281	ATP6V1B2	V-type proton ATPase subunit B, brain isoform	14	7.95784	9.32485	8.25427	7.08625	6.34317	5.82126	3.9952	6.87293	7.57315	7.38078	5.05365	4.67077	5.73567	5.70066	3.45481	4.77475
Q12906-7	ILF3	Isoform 7 of Interleukin enhancer-binding factor 3	14	5.408	4.20699	4.63682	4.59401	8.02464	7.16287	6.975	6.67332	5.27118	4.40244	3.84534	3.53988	8.25464	7.57712	6.70677	12.721
Q9NZW5	MPP6	MAGUK p55 subfamily member 6	14	4.70987	4.89705	7.36645	6.09596	8.69604	6.30039	11.1653	6.01167	4.64418	5.20884	5.87524	3.78553	5.84732	5.441	8.27154	5.68363
Q9BYD6	MRPL1	39S ribosomal protein L1, mitochondrial	14	3.51284	3.66466	3.68514	4.73012	6.95195	7.43275	6.01452	6.88402	4.6183	5.17171	6.39737	7.14208	7.4208	9.12347	7.96229	9.28799
P17706	PTPN2	Tyrosine-protein phosphatase non-receptor type 2	14	8.68653	8.75745	6.86779	7.36323	4.3764	4.36149	3.78877	4.61141	8.18333	7.85287	7.09839	7.89592	5.0618	5.3982	5.00524	4.69116
P27797	CALR	Calreticulin	14	9.8234	15.7747	8.97637	10.7662	1.28958	0.740856	1.33398	1.81777	12.6959	9.66704	10.1213	12.2426	1.18714	0.965617	1.01399	1.58352
Q9NZJ7	MTCH1	Mitochondrial carrier homolog 1	14	4.99514	4.7543	4.4853	6.46386	5.29699	7.02533	3.40574	4.60236	6.15739	7.02373	8.83212	10.0261	5.66318	8.23903	5.3975	7.6319
Q03405	PLAUR	Urokinase plasminogen activator surface receptor	14	3.11157	2.97663	5.12536	5.8951	8.62004	7.41814	15.3826	5.18301	4.17879	3.75374	5.5261	4.16295	6.58242	5.23731	10.2594	6.58682
P62280	RPS11	40S ribosomal protein S11	14	5.88744	5.67694	4.70671	4.49633	7.36969	7.73502	6.31559	7.83406	4.82179	4.41507	4.92074	4.99739	8.1883	7.49697	6.94403	8.19395
O75616	ERAL1	GTPase Era, mitochondrial	14	6.26254	6.37612	6.89683	9.44446	2.78334	2.18915	2.9433	1.95596	9.58833	10.4026	13.2561	14.0256	3.37051	4.01469	3.51854	2.97196
Q96N67	DOCK7	Dedicator of cytokinesis protein 7	14	6.81504	6.63031	7.35451	6.76269	7.76011	6.00056	9.7312	4.62066	5.47954	5.57107	5.84034	4.57256	6.16015	5.55218	6.72983	4.41925
Q9H4I3	TRABD	TraB domain-containing protein	14	4.78751	4.52678	5.20036	7.96121	3.22306	6.16871	3.45955	3.35358	6.8248	7.85852	11.8328	13.8442	4.50757	6.30497	4.81063	5.33578
O94925	GLS	Glutaminase kidney isoform, mitochondrial	14	9.75889	8.75569	7.77716	10.242	3.89784	2.23954	2.62989	3.19038	8.94313	10.272	9.43486	10.9196	3.50826	2.90547	2.78081	2.74454
P31937	HIBADH	3-hydroxyisobutyrate dehydrogenase, mitochondrial	14	7.07534	6.56698	5.40318	7.32242	3.78294	3.72639	5.00553	3.58682	8.23242	9.10943	9.87644	11.3085	4.66526	5.63737	4.61719	4.08383
Q9HD45	TM9SF3	Transmembrane 9 superfamily member 3	14	8.35819	10.5469	5.91314	6.6451	4.77995	5.2816	3.55525	4.26649	7.4324	7.43275	8.31733	9.0329	2.98771	6.28138	3.17572	5.99323
Q13637	RAB32	Ras-related protein Rab-32	14	5.32733	4.60109	4.96986	5.49169	8.49721	8.05329	7.41727	8.18446	4.5819	4.54005	4.87374	5.07474	7.78951	6.3224	6.87542	7.40002
P62805	H4C1	Histone H4	14	4.49373	2.70773	3.83876	3.29112	7.76668	10.4406	6.4436	16.9233	3.79786	2.15046	2.24408	2.14643	6.69326	7.47218	6.16504	13.4252
P51648-2	ALDH3A2	Isoform 2 of Aldehyde dehydrogenase family 3 member A2	14	7.3846	8.22087	5.41772	7.14146	4.54199	5.2584	3.6382	4.56743	8.40861	7.4836	7.86808	8.89417	4.74065	5.42243	5.08835	5.92343
P00338-3	LDHA	Isoform 3 of L-lactate dehydrogenase A chain	14	7.59954	7.08254	8.72249	7.512	5.3513	6.26858	7.27966	5.08169	7.28881	6.9811	7.24935	6.5786	3.91216	4.04252	5.28463	3.76503
Q96JJ7	TMX3	Protein disulfide-isomerase TMX3	14	7.66586	7.95216	5.16686	6.34303	5.72376	5.42811	3.97345	6.20865	7.34726	6.29432	6.08899	6.5265	6.31245	6.16214	5.80952	6.99694
Q9Y4W6	AFG3L2	AFG3-like protein 2	14	4.65016	4.7893	5.17533	9.40967	7.44857	3.37838	5.39961	4.66748	6.23463	6.82678	8.31273	9.22805	7.86798	4.49022	7.35558	4.76554
O75487	GPC4	Glypican-4	14	5.27984	5.76517	8.85152	6.36625	11.4002	4.86144	10.6968	6.47797	4.02847	4.87104	4.81996	3.46333	6.64487	3.93512	6.39131	6.14675
Q7Z4H8	POGLUT3	Protein O-glucosyltransferase 3	14	8.65526	9.10078	6.3448	7.42056	3.5511	3.84331	4.18087	5.54357	8.83261	7.65942	7.25381	8.2343	4.34651	5.09111	4.23043	5.71155
Q5ZPR3	CD276	CD276 antigen	14	4.33152	4.34452	5.27794	4.49799	10.7997	8.58598	11.1049	8.32345	3.49882	3.78013	3.71373	2.68521	7.73699	5.69571	8.42915	7.19427
O00165	HAX1	HCLS1-associated protein X-1	14	2.49422	2.60092	3.22387	5.06688	7.30449	7.50675	5.74225	6.14106	3.57705	3.88425	5.66277	6.14398	9.09115	10.544	10.4315	10.5848
Q9UBS4	DNAJB11	DnaJ homolog subfamily B member 11	14	6.72391	5.98783	4.19813	4.20666	6.00642	5.84551	6.68148	10.3917	5.59407	4.94582	4.36087	4.44107	8.04607	6.8978	7.39758	8.27509
Q05639	EEF1A2	Elongation factor 1-alpha 2	14	5.79494	5.67797	6.5488	3.52093	4.69073	4.35878	12.2176	9.23704	5.61461	5.86522	2.49774	1.9093	5.88598	6.39478	11.1012	8.68439
Q8IYQ7	THNSL1	Threonine synthase-like 1	14	7.47113	7.53115	7.0026	8.41283	2.44497	2.348	3.44222	2.2536	9.32094	10.829	12.3364	13.2902	3.01824	4.36948	3.11983	2.80942
Q12907	LMAN2	Vesicular integral-membrane protein VIP36	14	7.4865	7.89677	4.37571	5.73242	5.69724	7.13206	3.7561	7.61526	5.69269	5.29732	5.07328	6.59733	6.14294	7.93072	5.43723	8.13645
Q9NWU5	MRPL22	39S ribosomal protein L22, mitochondrial	14	2.47082	2.29308	2.45428	3.29672	6.30378	6.67677	7.95819	8.89253	3.10033	3.59813	4.64301	5.15379	9.57101	8.47472	10.486	14.6268
P46777	RPL5	60S ribosomal protein L5	14	1.65339	1.81712	2.12139	1.57908	10.3346	8.09983	13.1433	9.54702	1.43784	1.50173	1.14749	0.870657	14.2193	12.7694	10.8745	8.88345
Q9BS26	ERP44	Endoplasmic reticulum resident protein 44	14	9.73494	10.3011	6.13372	7.27681	3.81391	3.78988	4.2087	5.01836	8.3789	7.73789	6.50518	8.08073	4.54794	5.59009	3.9101	4.97173
P50395	GDI2	Rab GDP dissociation inhibitor beta	14	6.23871	6.98685	8.79864	6.86474	6.57295	5.56153	8.78733	5.54428	6.81932	6.71343	5.7614	4.42415	5.02026	4.83581	6.36226	4.70833
Q13131-2	PRKAA1	Isoform 2 of 5'-AMP-activated protein kinase catalytic subunit alpha-1	14	6.05446	5.78974	5.94537	4.72312	8.78582	5.99573	9.92841	5.90355	4.67913	5.38092	3.45946	2.87043	8.67198	7.00494	8.58511	6.22182
P26196	DDX6	Probable ATP-dependent RNA helicase DDX6	14	8.48727	8.37409	7.82958	6.56117	4.80959	4.93601	6.14638	4.31827	7.74946	7.60412	3.79759	3.52723	8.19336	7.50985	6.50608	3.64997
Q8TCT9-2	HM13	Isoform 2 of Minor histocompatibility antigen H13	14	8.89785	8.46028	5.87749	6.06964	4.0798	5.34821	3.35655	4.55873	7.846	7.46375	7.96248	9.1119	4.64025	6.17526	3.75398	6.39782
Q15005	SPCS2	Signal peptidase complex subunit 2	14	7.33776	7.2263	4.71164	5.85806	6.12647	6.3888	3.80857	7.13443	6.47515	5.73905	5.44846	6.12104	7.05906	6.8211	5.80726	7.93684
P61106	RAB14	Ras-related protein Rab-14	14	5.21054	4.95143	4.82173	5.56289	8.68833	7.5546	7.44079	8.34469	4.52048	4.45084	3.89898	4.29147	7.74606	7.06641	7.39456	8.05619
P20340	RAB6A	Ras-related protein Rab-6A	14	5.23006	5.50371	4.37933	5.23588	7.75396	9.76132	6.22679	7.65251	5.06523	4.54665	4.25878	4.64846	7.06331	7.91758	6.19277	8.56366
P61019	RAB2A	Ras-related protein Rab-2A	14	7.2834	6.89825	4.92967	5.84684	5.91348	6.75609	5.43431	6.67538	6.32241	5.67726	5.87863	6.41628	6.36134	6.51973	6.11416	6.97278
Q6NUK1	SLC25A24	Calcium-binding mitochondrial carrier protein SCaMC-1	14	4.96808	5.64075	4.96257	6.26182	5.37158	5.34194	3.11162	4.08943	6.51435	7.62219	8.53172	8.85968	6.53052	9.53375	4.72389	7.9361
Q96SU4	OSBPL9	Oxysterol-binding protein-related protein 9	14	9.37038	11.008	7.56929	8.9038	4.13505	3.67522	4.17134	2.72738	9.60718	8.5975	8.79198	8.75101	3.14973	3.6531	3.18883	2.70018
Q13505	MTX1	Metaxin-1	14	3.87536	4.1337	4.51246	6.01357	6.17543	6.90485	4.42535	4.51502	5.5365	6.03683	8.162	9.2651	6.91378	8.627	6.69267	8.21038
Q02127	DHODH	Dihydroorotate dehydrogenase (quinone), mitochondrial	14	2.77548	2.92548	3.48116	4.91233	7.04256	9.60249	5.2355	6.24784	4.24881	4.49604	5.76041	6.37862	8.06787	10.689	8.07984	10.0566
Q86UE4	MTDH	Protein LYRIC	14	5.38364	8.12562	4.06468	5.86728	6.51517	4.99035	4.3196	4.09911	6.1737	5.58986	6.18223	7.55605	9.71591	7.8047	8.68765	4.92442
P82673	MRPS35	28S ribosomal protein S35, mitochondrial	14	4.2378	4.71124	4.70331	6.53847	5.21367	6.33895	3.90931	4.11191	6.30224	6.41949	8.13425	9.0844	6.39849	8.36264	7.07456	8.45926
Q8TED1	GPX8	Probable glutathione peroxidase 8	14	7.16202	8.14893	5.10432	5.7746	5.59666	4.96959	4.22753	5.71089	7.00286	6.37701	6.71444	7.32214	6.51825	6.51299	6.0118	6.84597
Q15046-2	KARS1	Isoform Mitochondrial of Lysine--tRNA ligase	14	6.36351	6.33762	6.62237	6.55369	4.38615	4.90724	6.47163	4.63805	6.79492	7.42665	8.16249	8.80733	4.66131	6.70494	5.68695	5.47516
P62701	RPS4X	40S ribosomal protein S4, X isoform	14	7.04085	6.90459	5.9673	5.47668	6.03154	6.41333	6.14329	7.11616	6.0409	5.59693	6.12275	5.84006	6.2024	5.93926	6.12073	7.04323
P60228	EIF3E	Eukaryotic translation initiation factor 3 subunit E	14	6.72982	6.78719	7.88401	5.96406	5.43881	5.41366	7.4263	7.04217	5.64476	6.33878	4.32653	3.32216	7.07271	6.1307	7.99514	6.48321
Q9BTV4	TMEM43	Transmembrane protein 43	14	6.61459	6.51034	4.23815	5.50745	6.13153	7.43361	3.57838	7.82477	6.19793	5.47751	5.35906	6.40531	6.58827	7.77656	5.83691	8.51964
P04062	GBA	Lysosomal acid glucosylceramidase	14	8.71588	8.63742	6.57208	6.61869	4.8794	6.50355	3.71921	7.30732	9.51237	7.93366	4.61919	4.9907	5.83643	5.25014	3.95406	4.94988
P07910-2	HNRNPC	Isoform C1 of Heterogeneous nuclear ribonucleoproteins C1/C2	14	1.60907	1.15599	1.42526	1.39596	11.0947	11.2656	7.02015	13.3002	1.49382	0.866245	1.12797	1.05709	12.617	8.48404	8.5217	17.5652
Q9Y295	DRG1	Developmentally-regulated GTP-binding protein 1	14	9.59501	8.74813	8.52557	6.70875	4.09635	4.31202	5.93378	8.6544	7.22668	6.7978	4.99901	4.41181	3.81306	4.783	4.3612	7.03342
Q9BYC5	FUT8	Alpha-(1,6)-fucosyltransferase	14	6.65982	6.83595	5.23738	6.80756	7.83979	6.94081	4.382	6.51222	6.17082	5.44011	6.50008	7.1673	4.88408	7.08075	4.31037	7.23097
P55011	SLC12A2	Solute carrier family 12 member 2	13	4.48074	4.34127	5.99216	4.21203	10.235	7.98938	11.9092	8.94043	3.58473	4.31089	4.113	3.16694	6.23762	4.94639	9.17732	6.36284
O00410-3	IPO5	Isoform 3 of Importin-5	13	6.16876	5.90564	6.21433	7.91375	4.71185	5.00217	3.68107	3.37589	7.31127	8.11361	10.2545	11.3788	4.77088	5.99999	4.15975	5.03775
Q9Y490	TLN1	Talin-1	13	4.95434	5.61918	6.94764	5.98382	9.1841	6.26644	10.9005	6.4056	4.22565	5.25235	6.1653	4.23423	6.56182	5.05426	8.02483	4.21992
P11021	HSPA5	Endoplasmic reticulum chaperone BiP	13	7.13551	8.99463	5.28109	5.37118	5.5552	4.56902	4.03586	7.74183	6.92122	6.08711	5.68298	6.45002	8.04872	6.32636	5.73802	6.06125
O75326	SEMA7A	Semaphorin-7A	13	4.9106	5.12516	5.46801	4.14146	12.4192	6.75331	10.1545	10.2339	3.95645	4.19248	3.24066	2.57583	7.50651	4.57588	7.58546	7.16052
Q9NX63	CHCHD3	MICOS complex subunit MIC19	13	3.08807	3.13197	3.65561	5.07458	7.55655	7.87867	5.00671	5.35544	4.20867	5.07073	6.6753	7.46073	8.10404	10.4263	7.07701	10.2296
P43304	GPD2	Glycerol-3-phosphate dehydrogenase, mitochondrial	13	4.13906	4.36404	4.03214	4.87435	6.47919	7.68241	3.90879	4.64772	5.79712	6.46262	7.31076	8.14273	6.86606	10.0907	6.10673	9.09559
P98194-7	ATP2C1	Isoform 7 of Calcium-transporting ATPase type 2C member 1	13	9.32597	9.39019	6.68492	7.71862	5.52598	5.2288	3.94542	4.84846	7.26853	7.36681	7.31416	7.70795	4.10145	4.7057	3.92204	4.945
Q9UIW2	PLXNA1	Plexin-A1	13	5.00102	5.29354	5.73738	4.9452	9.32132	7.20993	11.0668	6.97422	4.15955	4.41664	4.7028	3.82345	6.54521	5.5539	8.49229	6.75671
P46821	MAP1B	Microtubule-associated protein 1B	13	6.91472	7.30921	10.7232	8.01272	4.10583	4.19575	6.94366	3.99833	7.33725	8.33155	8.02174	6.64804	4.11558	4.60875	4.89464	3.83908
Q08211	DHX9	ATP-dependent RNA helicase A	13	7.35082	6.30393	7.30219	6.99338	5.17438	4.90225	4.7698	4.07764	7.4572	6.46631	6.4097	5.656	5.59959	6.31197	4.13513	11.0897
Q9UPN3	MACF1	Microtubule-actin cross-linking factor 1, isoforms 1/2/3/5	13	10.2392	9.74748	8.55172	8.85026	4.37784	3.4298	4.3785	2.97031	7.4483	7.34821	9.78597	9.57984	3.11156	3.65082	3.40069	3.12952
O75533	SF3B1	Splicing factor 3B subunit 1	13	6.84955	5.11985	7.93339	5.49925	4.65878	6.01599	8.75553	6.51521	6.61572	6.02119	3.58966	3.25023	6.05053	7.61993	4.87125	10.6339
P21333	FLNA	Filamin-A	13	6.68799	7.08697	11.6039	8.17522	6.92709	3.92931	8.77751	3.17559	6.72308	7.64667	7.86272	5.27503	4.36999	3.40118	5.94544	2.41234
Q2TAY7	SMU1	WD40 repeat-containing protein SMU1	13	2.33055	1.76436	2.46608	2.26672	8.37824	10.4786	8.03366	14.0354	2.21503	1.93237	1.16866	1.13429	12.9016	11.1407	10.776	8.97773
P07814	EPRS	Bifunctional glutamate/proline--tRNA ligase	13	8.9029	11.1653	8.51946	7.93394	3.67098	2.91606	4.47187	2.41588	8.91459	9.03386	8.99298	8.39542	3.45357	4.27785	3.27735	3.65797
P54886	ALDH18A1	Delta-1-pyrroline-5-carboxylate synthase	13	8.15523	8.82709	7.29742	9.4885	1.91801	1.56897	2.19734	1.67992	9.73764	10.6516	13.2393	14.1348	2.67782	3.85196	2.18699	2.38746
P63010-2	AP2B1	Isoform 2 of AP-2 complex subunit beta	13	5.90077	5.75237	8.36929	6.33799	8.12378	6.61409	8.54632	5.87039	5.62701	5.99795	6.10661	4.25167	5.63584	4.69314	6.66394	5.50883
P42765	ACAA2	3-ketoacyl-CoA thiolase, mitochondrial	13	8.96245	8.7447	6.89924	9.87417	1.40193	1.25128	1.60983	1.84686	11.4618	12.8726	13.4364	14.4671	1.49086	2.05449	1.72123	1.90498
Q15233	NONO	Non-POU domain-containing octamer-binding protein	13	3.05032	2.35408	3.78432	3.8398	8.45328	10.4691	6.169	11.1271	2.79464	2.58014	1.90356	1.5304	12.8247	12.0545	8.17018	8.89486
Q5T6F2	UBAP2	Ubiquitin-associated protein 2	13	8.78701	7.90024	9.61669	7.4684	5.52896	4.59218	4.55063	4.11393	8.14745	8.19832	5.67811	4.84393	7.03935	5.49029	4.63049	3.41402
Q9NR12	PDLIM7	PDZ and LIM domain protein 7	13	7.37955	7.85964	8.64611	6.69878	7.22893	4.71202	7.20535	6.02489	6.8467	7.00741	4.65781	3.50709	6.56615	4.39359	6.07866	5.18732
Q16134	ETFDH	Electron transfer flavoprotein-ubiquinone oxidoreductase, mitochondrial	13	3.02136	2.71926	3.07577	3.94991	6.97769	10.7912	4.64943	7.02016	4.14067	4.69099	5.25781	6.01067	8.14628	11.4392	8.36271	9.74693
P04040	CAT	Catalase	13	13.5248	12.8953	6.69687	7.55026	2.1241	2.44475	2.42357	4.27769	12.4381	9.69586	7.09077	8.49186	2.28603	1.87413	2.20251	3.98345
P13804	ETFA	Electron transfer flavoprotein subunit alpha, mitochondrial	13	6.42276	6.33288	6.00419	7.43468	3.7557	4.73604	3.59143	3.83993	7.59798	8.72132	9.91673	10.3814	5.03171	7.0743	4.55189	4.60707
Q8N8S7	ENAH	Protein enabled homolog	13	4.83005	5.14742	7.35177	5.7877	9.67158	7.02122	10.5832	8.37225	4.25411	4.54788	4.54643	2.91975	6.94575	5.09601	8.22677	4.69806
P54136	RARS	Arginine--tRNA ligase, cytoplasmic	13	9.57165	10.5936	8.04998	7.81752	3.30239	3.48951	3.69268	3.11972	8.87417	9.07375	8.85108	9.12929	3.22646	4.40908	3.09512	3.70403
P62873	GNB1	Guanine nucleotide-binding protein G(I)/G(S)/G(T) subunit beta-1	13	4.07229	3.89655	5.33882	4.36771	11.6184	8.261	11.7678	9.50737	3.52121	3.5716	3.61822	2.64183	7.37707	4.79454	9.15132	6.49435
A0FGR8-6	ESYT2	Isoform 6 of Extended synaptotagmin-2	13	8.75299	8.53952	5.52371	6.413	6.08019	5.9147	4.39137	5.74982	7.57087	6.36419	6.66269	7.17699	4.62999	5.30409	4.69217	6.23373
Q9H9P8	L2HGDH	L-2-hydroxyglutarate dehydrogenase, mitochondrial	13	7.39105	5.97718	5.87586	7.86698	2.69686	3.73267	2.26082	2.90087	10.0348	10.8508	11.7392	14.8049	2.92825	4.40098	3.24854	3.29015
Q14534	SQLE	Squalene monooxygenase	13	8.77307	8.95127	5.84753	7.19232	6.00551	4.72397	4.26939	5.41374	7.20502	6.99161	7.62096	8.78397	4.48855	4.10613	4.60246	5.02451
Q9P206-2	KIAA1522	Isoform 2 of Uncharacterized protein KIAA1522	13	5.79293	6.33908	7.80263	6.77326	9.03386	5.67854	11.5358	5.47991	4.71387	5.35271	5.53513	3.68879	5.97465	4.03067	8.13745	4.13073
P23396	RPS3	40S ribosomal protein S3	13	8.08024	7.04094	7.23045	6.03856	6.36168	7.01218	6.41033	7.22974	6.72977	6.3988	5.7812	5.16211	5.38582	4.17704	5.66404	5.29711
O94905	ERLIN2	Erlin-2	13	8.98029	8.77897	5.18979	5.97124	4.62133	5.97624	3.38929	6.26591	7.58623	6.75501	6.22593	7.06949	4.62854	6.50569	4.74422	7.31183
Q8N766	EMC1	ER membrane protein complex subunit 1	13	6.4398	6.59092	4.14357	5.48172	6.34196	6.49853	3.88018	7.58062	5.70902	5.09622	5.74261	6.55471	7.39351	7.58578	6.47156	8.48929
Q13439	GOLGA4	Golgin subfamily A member 4	13	10.5971	12.0344	8.04945	8.13187	3.29005	2.92721	3.03319	2.20277	9.93646	10.2499	7.47993	6.80792	3.33302	5.13575	2.85873	3.93222
Q13740-2	ALCAM	Isoform 2 of CD166 antigen	13	3.23626	2.98218	5.17499	4.79886	11.5399	7.58216	14.9533	7.98223	2.95835	3.23443	3.88914	2.57797	7.04813	4.99828	10.6284	6.41548
Q9BQ95	ECSIT	Evolutionarily conserved signaling intermediate in Toll pathway, mitochondrial	13	3.3339	3.44543	3.49576	5.01076	7.15325	9.58122	4.06867	6.14803	5.10682	5.31681	6.26834	7.15409	7.06154	9.72559	7.81433	9.31544
O95793-3	STAU1	Isoform 3 of Double-stranded RNA-binding protein Staufen homolog 1	13	5.17337	5.75932	5.47214	5.43358	6.81079	6.50527	6.59119	6.30131	5.18431	5.24469	5.52447	5.61641	8.24786	7.94292	7.44656	6.7458
Q15019-2	SEPTIN2	Isoform 2 of Septin-2	13	1.6421	1.35028	2.05891	1.43582	5.5857	9.01891	10.8822	15.7262	1.42087	1.29753	1.29366	1.12763	10.3132	11.3345	14.2914	11.2211
Q92599	SEPTIN8	Septin-8	13	3.28908	2.92282	4.10614	2.75104	6.20573	6.95287	11.4689	12.2822	2.96582	3.04015	2.51112	1.77111	8.70635	9.00403	13.5993	8.42326
Q9P0V9-2	SEPTIN10	Isoform 2 of Septin-10	13	2.85597	2.85266	3.57202	2.62047	6.41945	6.6707	11.1111	11.5679	2.66919	2.89046	2.14275	1.49295	9.69186	9.78811	13.8758	9.77856
Q8IY17	PNPLA6	Neuropathy target esterase	13	10.7632	11.5388	6.73618	7.60466	3.49592	3.99955	2.41763	3.1502	9.46706	7.7384	8.94827	9.88279	3.22542	4.46389	2.85837	3.70969
Q02952	AKAP12	A-kinase anchor protein 12	13	6.12084	5.44632	10.7424	8.85399	6.3057	4.82407	10.4249	5.2572	4.79846	5.40214	6.84285	4.5511	4.34765	4.14335	7.00219	4.93685
Q9BUJ2	HNRNPUL1	Heterogeneous nuclear ribonucleoprotein U-like protein 1	13	5.27937	4.32395	5.10245	4.8691	6.69565	9.59639	7.10862	10.6189	4.79202	3.99419	2.74346	2.46995	7.44898	7.79078	6.96943	10.1968
Q5JPE7	NOMO2	Nodal modulator 2	13	6.57924	6.5357	4.67722	5.95874	5.92746	6.59624	3.59145	7.07059	6.06476	5.5133	6.21297	7.42701	6.62781	7.0901	6.07043	8.057
O75054-2	IGSF3	Isoform 2 of Immunoglobulin superfamily member 3	13	4.78552	5.07771	5.90275	5.73227	8.97695	7.37187	10.6327	6.24934	4.27863	4.7908	4.76562	3.6564	6.56583	5.6656	8.32692	7.2211
Q9UQE7	SMC3	Structural maintenance of chromosomes protein 3	13	4.72172	4.02607	5.70073	3.36673	5.22094	8.81818	9.19486	9.51961	4.5436	4.3907	2.80667	2.47284	7.07503	10.0538	6.28192	11.8066
Q8N3D4	EHBP1L1	EH domain-binding protein 1-like protein 1	13	4.9284	5.17442	6.41645	6.12917	9.13844	5.8324	10.6233	5.59609	5.06868	5.76078	6.33446	4.54732	5.98932	4.79038	8.53588	5.13449
Q14517	FAT1	Protocadherin Fat 1	13	7.77588	8.70298	9.14955	8.23068	5.69492	3.9038	7.51096	4.14109	6.91425	7.41383	7.22625	6.60979	4.16256	3.25724	5.35386	3.95234
Q96QK1	VPS35	Vacuolar protein sorting-associated protein 35	13	7.87257	8.40942	9.0584	7.20556	6.28576	5.70776	6.48382	5.16804	7.37058	7.40792	5.89084	4.64571	4.95141	4.69797	4.60149	4.24276
Q9Y2D5-6	AKAP2	Isoform 4 of A-kinase anchor protein 2	13	5.54981	5.81525	7.97669	6.60776	7.96102	6.00949	8.73125	5.63453	5.62356	6.37861	6.45153	4.56655	5.7716	4.98331	7.65187	4.28715
Q15418-2	RPS6KA1	Isoform 2 of Ribosomal protein S6 kinase alpha-1	13	5.10588	4.68584	5.81843	3.7968	6.17349	9.66856	8.09255	8.89229	4.01771	4.31704	3.36244	2.62203	8.11335	10.1823	7.18894	7.96237
P61158	ACTR3	Actin-related protein 3	13	6.344	6.99144	9.42278	7.24077	6.53769	4.60327	10.7947	4.45418	5.9244	7.13805	6.37542	4.44038	4.6453	3.82772	7.68428	3.57566
Q6ZXV5	TMTC3	Protein O-mannosyl-transferase TMTC3	13	8.61024	8.47681	4.97239	5.84045	4.85116	6.41873	2.93121	5.8182	7.22701	6.61394	6.6924	7.67369	5.66758	7.21069	4.44039	6.55511
Q9NR28	DIABLO	Diablo homolog, mitochondrial	13	1.593	1.77871	1.57465	2.46091	5.97957	10.1306	8.23119	14.0305	1.61	1.85004	1.74307	2.06489	10.1302	12.7465	9.86728	14.2089
P35241	RDX	Radixin	13	3.89504	6.02471	6.87069	8.38794	8.38619	4.33675	12.6274	7.33151	4.66387	5.6242	5.69666	3.71214	6.26521	3.61791	7.99763	4.56212
Q15366-3	PCBP2	Isoform 3 of Poly(rC)-binding protein 2	13	7.66367	6.55997	7.22192	6.04888	5.2288	6.74776	6.09286	6.56278	6.76541	6.41897	5.4285	4.85928	5.81194	6.16059	5.63857	6.7901
Q6NVY1	HIBCH	3-hydroxyisobutyryl-CoA hydrolase, mitochondrial	13	7.26469	7.14162	6.17648	8.31236	2.8122	2.80464	3.24602	2.19046	9.16048	10.2452	12.0003	13.3939	3.41403	4.91197	3.71417	3.21141
P26440	IVD	Isovaleryl-CoA dehydrogenase, mitochondrial	13	6.77167	6.425	5.1258	7.01574	3.65801	3.93045	4.70229	3.4764	8.13345	8.99126	10.2219	11.4554	4.64646	6.19113	5.1904	4.06463
P08253	MMP2	72 kDa type IV collagenase	13	12.0344	13.6563	8.02347	8.19523	4.55937	4.16651	3.64913	4.98121	7.63861	8.07979	5.17239	5.67139	3.37961	3.70447	3.08347	4.00465
Q9UEY8-2	ADD3	Isoform 1 of Gamma-adducin	13	5.32753	5.9208	7.69215	6.41625	7.80046	5.21858	11.0281	5.45862	5.21036	6.32477	5.82414	3.36808	5.79491	5.00561	7.59706	6.01258
O43491	EPB41L2	Band 4.1-like protein 2	13	4.03584	4.0585	6.39974	5.96586	10.994	4.79826	14.8489	5.9637	3.94785	4.93156	5.13478	3.37374	6.79014	3.5089	11.1812	4.06702
Q13557-11	CAMK2D	Isoform Delta 11 of Calcium/calmodulin-dependent protein kinase type II subunit delta	13	6.84997	7.91496	7.80681	5.74706	6.72708	6.68129	6.65649	5.2266	5.22285	5.54982	5.04102	4.8815	6.85745	7.45508	6.52453	4.8575
E9PSI1	E9PSI1	Transmembrane 9 superfamily member	13	6.98873	7.74111	5.93864	6.15224	5.96635	7.67985	4.04658	6.07915	6.51387	6.70153	5.99256	6.10611	5.09752	7.56419	4.4243	7.00728
Q8TD30	GPT2	Alanine aminotransferase 2	13	6.16123	6.28491	8.0262	10.214	2.61447	1.80888	2.90592	2.05427	9.75514	10.1222	13.0868	14.6746	2.95671	3.82221	2.7019	2.81048
Q5JRA6	MIA3	Transport and Golgi organization protein 1 homolog	13	10.9045	12.4009	6.11141	7.32598	2.97776	3.571	2.08271	3.06704	10.2069	9.07841	8.53473	9.53805	3.04725	4.55663	2.69634	3.90035
Q8IWT6	LRRC8A	Volume-regulated anion channel subunit LRRC8A	13	6.00296	6.06934	6.86484	5.38884	9.04156	7.24686	8.34243	7.05928	5.01702	5.67209	5.29399	4.49861	5.60938	5.11905	7.17061	5.60313
P13987-2	CD59	Isoform 2 of CD59 glycoprotein	13	4.30482	4.46255	4.89567	4.14169	11.8447	7.40486	12.8291	11.5892	2.79757	2.94153	2.67999	1.78065	6.65642	4.61168	9.30087	7.75869
Q7L7X3	TAOK1	Serine/threonine-protein kinase TAO1	13	4.74451	4.83676	4.90663	4.31208	8.88957	6.94632	10.838	7.76032	4.36763	4.71288	3.62915	2.96838	7.91856	7.02076	9.19334	6.95512
O75746	SLC25A12	Calcium-binding mitochondrial carrier protein Aralar1	13	5.23956	5.31879	5.71646	6.83737	4.22302	5.29687	2.92522	3.9833	7.18221	8.10526	9.81801	11.2748	5.54268	7.29014	4.41562	6.83065
Q9Y224	RTRAF	RNA transcription, translation and transport factor protein	13	3.39869	2.93815	3.69067	2.95028	8.78829	11.8264	6.42032	10.3556	2.93213	2.90873	2.10252	2.29851	13.0078	11.341	8.6359	6.40508
P62424	RPL7A	60S ribosomal protein L7a	13	3.41359	3.53227	2.72057	2.92936	9.39639	6.72062	8.03867	10.4791	2.93509	2.78811	3.06804	3.08274	11.0616	9.1279	10.9933	9.71269
Q9BWM7	SFXN3	Sideroflexin-3	13	6.14456	5.8827	4.61409	6.08169	5.69695	6.96693	2.85141	6.35553	6.77813	6.92806	7.36214	8.58044	5.85489	7.83811	4.78217	7.28219
Q9HCE1	MOV10	Helicase MOV-10	13	7.15957	7.027	5.4826	5.08419	6.74825	7.4441	5.91919	5.3601	5.66695	5.67666	4.89595	4.97963	7.12919	8.55165	6.90682	5.96816
Q9NRK6	ABCB10	ATP-binding cassette sub-family B member 10, mitochondrial	13	5.01099	5.31804	5.2015	6.69055	4.97248	6.33472	3.81613	4.11271	6.48836	7.69394	8.88028	9.79234	5.54587	7.47564	5.19715	7.4693
P36873-2	PPP1CC	Isoform 2 of Serine/threonine-protein phosphatase PP1-gamma catalytic subunit	13	4.35848	3.96484	5.55052	4.74044	8.01368	7.81756	10.2138	8.12996	4.07661	4.31275	4.37473	3.30679	8.23956	7.31161	8.84136	6.74734
P22830-2	FECH	Isoform 2 of Ferrochelatase, mitochondrial	13	7.73047	7.41705	6.36335	8.6418	2.69366	2.97909	2.72245	2.43471	9.49688	10.5053	11.7399	12.9349	3.03518	4.9755	2.91784	3.41191
Q16822	PCK2	Phosphoenolpyruvate carboxykinase [GTP], mitochondrial	13	6.36264	6.90904	6.73542	8.17075	2.67966	2.6949	2.7318	2.16077	9.57376	10.4557	12.1651	13.7785	3.49184	5.58967	2.92236	3.57812
P54098	POLG	DNA polymerase subunit gamma-1	13	6.19789	6.53126	6.89593	9.57688	2.75701	2.09448	3.30468	2.24453	8.97936	9.88719	13.5299	14.8096	3.06219	4.19533	3.25733	2.67646
Q96HS1	PGAM5	Serine/threonine-protein phosphatase PGAM5, mitochondrial	13	4.23894	4.22877	4.81858	6.78074	5.32702	6.09965	3.96543	4.4602	5.70179	6.79025	8.6369	9.78184	6.74228	8.26646	6.56389	7.59728
P82094-2	TMF1	Isoform 2 of TATA element modulatory factor	13	10.1146	12.305	8.56631	9.41509	3.48456	3.12677	2.54602	2.3201	8.58216	8.83993	9.02424	9.68067	2.55233	3.80386	2.17345	3.46493
E9PAU2	RAVER1	Ribonucleoprotein PTB-binding 1	13	9.90889	7.48599	7.20014	6.3809	5.75459	4.03449	3.84111	8.06728	9.60592	9.98301	3.71791	3.08593	7.62919	3.34973	4.62737	5.32756
O14980	XPO1	Exportin-1	13	7.46503	7.11346	8.19166	6.75141	5.67232	5.57711	7.41909	4.0947	7.00448	7.24097	7.78494	6.50338	4.7954	4.73035	5.20311	4.45259
O00291	HIP1	Huntingtin-interacting protein 1	13	5.56937	5.28418	8.10812	5.88087	6.57428	8.14218	8.4903	4.84296	5.97816	6.4809	6.57402	4.29424	4.99144	5.56942	6.89273	6.32683
Q8N684-3	CPSF7	Isoform 3 of Cleavage and polyadenylation specificity factor subunit 7	13	2.80994	2.08387	2.62336	2.51352	7.95246	9.96449	6.85987	16.4146	2.5772	2.26975	1.16796	0.993711	9.7448	8.82563	9.68969	13.5092
Q969Z0	TBRG4	FAST kinase domain-containing protein 4	13	6.59546	5.9432	6.84529	9.55276	2.72723	3.01878	2.82915	2.32901	9.21238	9.87649	12.844	14.6936	3.2205	4.08619	3.1421	3.08382
Q13642-4	FHL1	Isoform 4 of Four and a half LIM domains protein 1	13	2.91534	2.54418	4.68696	3.07396	7.9684	6.99662	11.7583	14.4387	2.79548	2.6772	2.27608	1.95827	10.7293	7.39971	8.79736	8.98411
O95490-6	ADGRL2	Isoform 6 of Adhesion G protein-coupled receptor L2	13	4.83908	5.07351	7.30033	5.62828	10.0141	6.8508	12.2083	6.98676	3.82448	4.86811	3.91275	2.88064	5.99531	4.84988	8.50238	6.26522
Q9Y5M8	SRPRB	Signal recognition particle receptor subunit beta	13	7.29794	8.10876	5.13921	6.15728	5.46415	5.96839	3.29022	5.89712	6.96452	5.91379	7.20309	7.92895	6.04798	6.90287	5.02362	6.6921
P04179	SOD2	Superoxide dismutase [Mn], mitochondrial	13	7.73217	7.20035	6.93548	10.8389	0.354761	0.152423	0.489205	0.534252	13.6452	13.0911	17.8169	20.1216	0.0510045	0.165367	0.340993	0.530364
Q9ULH1-2	ASAP1	Isoform 1 of Arf-GAP with SH3 domain, ANK repeat and PH domain-containing protein 1	13	7.0938	7.26879	8.32259	5.41399	6.80767	6.01479	9.37407	5.13409	5.73785	5.78173	4.54374	3.28378	7.11603	8.33033	6.02635	3.7504
Q86SF2	GALNT7	N-acetylgalactosaminyltransferase 7	13	7.4227	9.41053	5.4503	6.14538	6.6933	6.95527	3.88755	5.46432	6.25057	6.08798	6.00866	6.59035	4.30798	7.79254	3.97551	7.55707
P27635	RPL10	60S ribosomal protein L10	13	5.91148	6.69132	4.91684	4.99199	6.90551	6.94426	5.55538	5.86984	5.26266	5.50915	5.66159	5.46822	8.10157	8.20052	6.69436	7.31531
Q8IXI2-3	RHOT1	Isoform 3 of Mitochondrial Rho GTPase 1	13	5.54722	5.43892	5.13837	7.34462	4.73845	6.33912	3.40884	4.11174	6.83407	7.53101	9.64404	10.5922	5.1315	7.3315	4.48515	6.38326
Q9P291	ARMCX1	Armadillo repeat-containing X-linked protein 1	13	6.48493	6.73124	5.81531	8.95602	3.71655	4.34869	2.53241	2.96563	7.62054	7.99182	12.302	13.7821	3.72787	4.83948	3.67679	4.50852
Q6DD88	ATL3	Atlastin-3	13	8.30769	8.48791	5.71161	6.84677	6.55477	4.80352	5.55572	5.50623	6.98283	6.46719	7.30139	7.87485	4.75909	4.50401	5.14745	5.18897
O95239	KIF4A	Chromosome-associated kinesin KIF4A	13	7.38179	7.79094	12.4314	10.9246	3.89389	2.39737	6.97558	2.5664	8.19265	8.99171	9.04296	5.80015	3.63636	2.75789	4.25068	2.96566
Q92616	GCN1	eIF-2-alpha kinase activator GCN1	13	8.0171	7.68601	9.07427	6.53396	5.43143	5.74132	6.56398	5.42872	6.8573	7.18535	6.80009	5.99607	4.58422	5.02472	4.37471	4.70074
Q9UPT5	EXOC7	Exocyst complex component 7	13	5.62041	6.12412	6.73832	5.28347	8.93607	6.1981	10.3883	6.57699	5.01443	5.20626	4.68988	3.34242	6.94806	5.78	7.34104	5.81208
Q86W92	PPFIBP1	Liprin-beta-1	13	9.60389	8.96299	9.3763	6.43292	5.69725	5.66342	6.46189	4.53816	7.55847	6.63833	6.25657	4.23932	4.56767	4.84343	4.66874	4.49066
Q8TDM6	DLG5	Disks large homolog 5	13	8.1425	7.87548	10.1596	7.70604	6.67696	3.938	8.35514	3.68285	6.06067	7.22974	7.1002	4.85604	4.51936	4.14427	6.45397	3.0992
Q9P2R7	SUCLA2	Succinate--CoA ligase [ADP-forming] subunit beta, mitochondrial	13	7.43979	7.42716	6.87183	8.54808	3.13987	2.83882	2.70565	2.67391	9.16873	10.539	11.6221	12.6057	3.42792	4.51581	3.10916	3.36642
Q6NYC8	PPP1R18	Phostensin	13	5.31798	5.82774	6.31708	4.94397	10.2985	6.25127	9.74272	7.76802	4.36699	5.23984	4.50601	3.0628	6.92556	5.04039	9.21511	5.17604
Q9UH62	ARMCX3	Armadillo repeat-containing X-linked protein 3	13	6.20225	5.57552	5.30813	7.12713	4.88325	6.17675	2.68267	3.52876	7.57518	8.14592	9.88421	11.823	4.79343	6.632	4.05375	5.60807
P13639	EEF2	Elongation factor 2	13	6.56755	6.76516	9.50297	7.01165	6.7779	5.3267	8.62086	4.44998	6.68587	6.67918	6.35384	4.93545	5.23858	4.71405	5.70878	4.66148
Q96ER9	CCDC51	Mitochondrial potassium channel	13	3.40653	3.64383	3.81322	5.422	6.68998	8.30918	4.55764	6.12554	4.95924	5.14787	7.12411	7.59683	7.6326	9.61637	6.89921	9.05587
Q6IAA8	LAMTOR1	Ragulator complex protein LAMTOR1	13	5.97927	7.60321	6.90779	7.13107	7.24172	6.11597	6.44227	9.88483	6.19902	6.10288	4.52651	3.73256	7.28416	4.75272	4.10468	5.99135
O95347	SMC2	Structural maintenance of chromosomes protein 2	13	7.24173	7.42856	9.66405	6.85289	4.57698	4.59205	7.43673	3.90146	6.81091	7.56548	7.66322	6.83672	4.41987	5.79626	4.8207	4.39239
Q7L576	CYFIP1	Cytoplasmic FMR1-interacting protein 1	13	6.3032	6.16266	7.90072	6.4752	8.02369	6.33994	9.97211	5.17098	5.13572	5.66573	6.32703	4.31047	5.92356	4.97443	7.47386	3.84068
O60841	EIF5B	Eukaryotic translation initiation factor 5B	13	5.05099	4.79443	14.1088	6.13174	3.15659	6.30575	10.4319	3.69069	4.67316	4.49258	3.91097	3.1284	6.17413	9.321	11.0129	3.616
Q16740	CLPP	ATP-dependent Clp protease proteolytic subunit, mitochondrial	13	4.14672	4.04554	4.13319	5.91602	5.24559	6.69339	6.67442	5.80811	5.77962	6.56618	8.00726	8.66047	5.82139	7.72297	7.62638	7.15274
P42166	TMPO	Lamina-associated polypeptide 2, isoform alpha	13	7.45926	6.10785	7.52312	6.68345	4.41632	6.90032	6.13876	5.84656	6.77358	6.93143	5.46814	5.10418	7.4165	6.50781	6.50149	4.22123
O75396	SEC22B	Vesicle-trafficking protein SEC22b	13	8.71569	8.56193	5.27632	6.32785	5.20937	5.95829	3.17599	5.30086	7.95548	6.7189	7.05764	8.16722	5.07551	6.05066	4.71291	5.73537
P13010	XRCC5	X-ray repair cross-complementing protein 5	13	9.07664	6.91676	5.85794	3.5272	4.63333	9.74459	5.76565	6.69973	6.81757	5.92328	5.15526	4.63425	5.0176	9.48013	5.51497	5.2351
P48444	ARCN1	Coatomer subunit delta	13	7.58458	9.6002	7.8894	6.29688	5.91891	5.35132	5.15797	4.17106	8.36942	9.04189	5.08619	4.03845	5.3092	6.45154	4.62784	5.10514
Q14118	DAG1	Dystroglycan	13	4.79047	5.22316	7.82433	7.01396	9.13127	5.3077	11.7076	5.42273	4.53783	5.51048	5.79023	4.12735	5.75709	3.78718	8.72686	5.3418
O14745	SLC9A3R1	Na(+)/H(+) exchange regulatory cofactor NHE-RF1	13	5.06584	5.6437	5.3856	4.84701	8.01519	8.80707	9.2563	7.74885	4.51602	5.07786	4.59973	3.85322	5.72665	6.52376	8.7903	6.14291
Q12797	ASPH	Aspartyl/asparaginyl beta-hydroxylase	13	8.11797	8.88009	5.12259	6.61818	3.90541	5.06315	2.42603	4.49309	8.45799	7.95721	8.40972	10.2088	4.35627	6.34683	4.12688	5.50985
P61604	HSPE1	10 kDa heat shock protein, mitochondrial	13	7.37496	8.44991	7.47203	11.8084	0.398863	0.163507	0.658404	1.20856	11.6979	12.3702	17.537	18.9562	0.297925	0.302803	0.496657	0.806684
A2RRP1	NBAS	Neuroblastoma-amplified sequence	13	10.4776	11.5877	7.30827	8.02782	3.2707	3.17556	3.43004	3.17658	9.70949	7.73986	9.15044	9.57402	3.0696	3.57909	2.97327	3.74997
P07996	THBS1	Thrombospondin-1	13	11.3848	14.2678	12.0973	12.1171	3.9864	1.67566	4.11397	2.63154	7.26397	8.30611	6.96604	6.70148	2.3229	1.69677	2.53859	1.92953
P07093-3	SERPINE2	Isoform 3 of Glia-derived nexin	13	6.39705	6.95953	4.85728	3.94267	5.27949	9.45175	4.28586	9.46492	7.26682	6.67562	3.16101	3.29487	7.59607	8.49783	5.10379	7.76546
Q16658	FSCN1	Fascin	13	7.77866	8.24128	9.42554	7.84338	5.6244	4.12115	7.81875	4.26171	6.52022	7.46378	7.11905	5.64716	4.47043	3.27351	7.62344	2.76753
O96008	TOMM40	Mitochondrial import receptor subunit TOM40 homolog	13	4.49544	3.79313	4.59796	6.70122	6.91444	9.33597	4.11619	6.06098	4.99482	5.56293	7.53322	7.85766	6.70277	7.50916	6.19003	7.63409
O00203	AP3B1	AP-3 complex subunit beta-1	13	7.32582	7.92215	9.58572	5.50729	5.11703	6.72182	6.90012	5.00469	7.09419	7.15067	4.494	3.74238	5.65215	7.42704	5.71767	4.63726
Q7Z2W4	ZC3HAV1	Zinc finger CCCH-type antiviral protein 1	13	7.71051	7.39304	7.09911	6.88901	5.36238	4.23909	5.38071	5.00874	7.54962	7.41624	7.42153	7.54917	5.46819	5.23398	5.2252	5.0535
Q9BRQ6	CHCHD6	MICOS complex subunit MIC25	13	3.86618	4.61127	4.27261	6.32361	6.12559	7.90645	3.64803	5.44942	5.40432	6.50991	7.01606	7.97501	6.00927	9.27395	5.44165	10.1667
Q9BT09	CNPY3	Protein canopy homolog 3	13	13.4616	14.2348	9.43994	10.5916	1.25735	1.03451	1.42745	2.33926	12.1197	10.6633	8.83434	10.215	0.843386	0.999317	1.02536	1.51312
P27144	AK4	Adenylate kinase 4, mitochondrial	13	6.17243	6.01252	5.83014	8.21616	4.03608	5.33355	2.81334	3.23945	7.96989	8.59293	10.4529	12.3548	4.70949	6.41405	3.82105	4.03131
Q00839	HNRNPU	Heterogeneous nuclear ribonucleoprotein U	13	5.75587	5.46898	4.73182	3.84937	6.7406	8.07052	4.87289	7.36233	5.3896	4.25877	3.68126	3.07512	8.86977	8.93976	5.51381	13.4195
Q10472	GALNT1	Polypeptide N-acetylgalactosaminyltransferase 1	13	8.42477	9.90042	6.22318	7.2855	5.74208	6.41254	3.50238	4.90109	6.91975	6.62261	7.31341	8.21416	3.6603	5.72584	3.37917	5.7728
P31942	HNRNPH3	Heterogeneous nuclear ribonucleoprotein H3	13	4.32761	3.24698	4.7199	4.32332	7.82588	9.55066	5.08131	13.7796	4.53774	3.19104	2.13254	1.74723	9.54555	7.98416	6.03555	11.9709
Q96AZ6	ISG20	Interferon-stimulated gene 20 kDa protein	13	2.59814	2.56771	1.43265	1.15711	3.53512	9.89174	2.2708	18.1831	2.87833	1.74038	1.00752	1.06471	15.9559	18.7167	6.12087	10.8793
O75534-4	CSDE1	Isoform 4 of Cold shock domain-containing protein E1	13	5.22615	5.62184	7.48877	5.06814	6.91496	5.8448	9.81297	6.15966	5.14011	5.34408	3.96656	3.52283	9.21912	7.47554	7.77435	5.42014
Q9Y276	BCS1L	Mitochondrial chaperone BCS1	13	4.42203	4.3982	4.7785	6.43963	5.7511	7.25207	3.56441	4.12281	6.15676	6.82156	8.64642	9.54907	6.38469	8.78236	5.5076	7.42279
Q96I59	NARS2	Probable asparagine--tRNA ligase, mitochondrial	13	6.49354	6.99747	6.94124	9.64168	2.51489	2.35747	2.49793	1.95436	9.35829	9.95683	13.2567	14.5191	3.14185	4.72918	2.79381	2.84565
P12694	BCKDHA	2-oxoisovalerate dehydrogenase subunit alpha, mitochondrial	13	5.77055	6.1594	5.57745	7.4127	4.43166	4.67423	4.50944	4.0908	7.71675	8.01238	8.63213	8.97801	5.39285	6.93288	5.80829	5.90049
P51148-2	RAB5C	Isoform 2 of Ras-related protein Rab-5C	13	6.2683	6.2529	5.52371	5.80199	7.33406	7.0627	6.61071	7.19356	5.49493	5.1967	5.38244	5.34033	6.61518	6.26511	6.99311	6.66426
Q9UFN0	NIPSNAP3A	Protein NipSnap homolog 3A	13	9.75508	10.2768	7.67438	11.7103	1.12704	1.12866	1.50705	2.25225	11.0494	12.1411	12.1982	13.5136	1.12311	1.24426	1.24423	2.05455
P78540	ARG2	Arginase-2, mitochondrial	13	5.48026	5.20273	4.28118	6.16415	3.67132	4.82427	5.06759	4.73555	7.37209	7.25461	8.87954	10.1625	5.64336	8.01324	6.40852	6.83906
P51398	DAP3	28S ribosomal protein S29, mitochondrial	13	3.71842	3.8759	4.20352	6.3155	5.83291	5.8713	4.97807	4.83707	5.62338	5.98911	7.90961	8.9503	7.35842	6.85039	9.82487	7.86123
Q8N2K0-2	ABHD12	Isoform 2 of Lysophosphatidylserine lipase ABHD12	13	8.19026	9.41399	5.67316	6.97344	5.46622	5.45943	3.46552	5.68943	7.18646	6.37718	7.23639	8.45877	4.92705	5.47611	4.24498	5.76161
P53618	COPB1	Coatomer subunit beta	13	9.4272	10.1898	7.50702	7.2013	5.33781	4.15736	4.65582	3.87575	9.31428	9.44537	7.54585	7.02787	3.78548	3.50073	3.51639	3.51194
O94851-4	MICAL2	Isoform 4 of [F-actin]-monooxygenase MICAL2	13	8.67028	9.45921	6.86276	8.36992	5.75782	4.06796	4.6452	4.50485	6.64252	6.64488	9.03457	9.08885	3.83034	3.88445	4.12656	4.40984
Q8NE86	MCU	Calcium uniporter protein, mitochondrial	13	3.77454	3.63764	3.67486	4.78739	7.0606	8.53313	4.21881	5.54071	5.05499	5.58272	6.70776	7.44514	7.65887	10.0227	6.53609	9.76409
Q8NBU5	ATAD1	ATPase family AAA domain-containing protein 1	13	5.96108	5.79109	4.94668	7.28015	4.79898	5.6493	3.51342	3.88946	6.53423	7.32769	9.79371	11.2089	5.12414	6.93212	4.90316	6.34595
Q86UY8	NT5DC3	5'-nucleotidase domain-containing protein 3	13	6.66962	6.71708	5.33982	7.16442	4.18037	4.16127	5.67903	4.22708	7.12557	8.32461	8.41395	9.24976	5.66359	6.95545	5.73252	4.39584
Q16795	NDUFA9	NADH dehydrogenase [ubiquinone] 1 alpha subcomplex subunit 9, mitochondrial	13	3.44119	3.44663	3.66201	4.42834	6.55285	8.89656	3.83962	6.80158	4.56494	5.23512	6.59687	7.39637	7.9312	10.5475	7.14411	9.51512
P60174	TPI1	Triosephosphate isomerase	13	8.9569	8.92027	10.0239	8.27588	4.77983	4.73336	6.14136	5.01885	8.19924	8.38672	6.09131	5.28592	3.48911	3.09679	4.30119	4.29936
O15144	ARPC2	Actin-related protein 2/3 complex subunit 2	13	5.81657	6.83086	9.18153	6.94051	6.61302	4.96108	10.371	4.86523	5.72765	6.79934	6.21394	4.20659	5.03467	4.56579	7.58572	4.28654
Q9Y512	SAMM50	Sorting and assembly machinery component 50 homolog	13	3.41964	3.27215	3.64311	5.39826	7.16737	9.83113	4.05825	5.90137	4.50973	5.16475	6.46076	7.62656	7.27394	9.45186	7.35816	9.46297
Q7L0Y3	TRMT10C	tRNA methyltransferase 10 homolog C	13	6.58138	7.00656	6.7665	9.28062	2.82809	2.4997	2.55186	2.03113	9.29802	10.3254	12.9079	14.184	3.28224	4.4438	3.01731	2.99554
Q10713	PMPCA	Mitochondrial-processing peptidase subunit alpha	13	6.73438	6.81557	6.50743	8.76795	2.77557	2.36129	3.53749	2.1078	9.34247	10.032	12.5901	13.7752	3.28577	4.74685	3.56859	3.05146
P47756-2	CAPZB	Isoform 2 of F-actin-capping protein subunit beta	13	5.9818	6.05963	7.73644	5.94497	9.34334	5.67338	10.8928	5.6777	5.31701	5.728	4.74676	3.27066	6.21455	5.21196	7.7902	4.41085
Q9H9J2	MRPL44	39S ribosomal protein L44, mitochondrial	13	3.54456	3.44845	3.5461	4.41845	6.74661	8.17769	5.63248	6.59819	4.48513	5.21209	6.55181	7.27016	7.22141	9.32677	8.42078	9.39934
P23284	PPIB	Peptidyl-prolyl cis-trans isomerase B	13	11.7668	13.2216	8.31889	10.1416	1.80694	1.31144	1.75638	2.90857	11.8455	9.87138	10.1768	11.3058	1.18437	1.22547	1.31232	1.8463
Q6PKG0	LARP1	La-related protein 1	13	7.49471	7.65302	7.26818	7.20133	4.74928	5.39358	5.74121	4.08214	6.64374	6.3238	7.53514	7.19923	5.64027	7.18872	5.09383	4.79184
Q86U44	METTL3	N6-adenosine-methyltransferase catalytic subunit	13	6.65501	6.63445	7.46097	3.74134	4.2875	5.25341	9.40915	7.25922	6.52981	6.85409	2.45015	2.28332	5.73612	7.49263	10.7031	7.24973
P52907	CAPZA1	F-actin-capping protein subunit alpha-1	13	3.97996	3.73651	5.44214	3.9842	10.4664	8.14586	10.9496	8.95463	3.50766	3.975	3.08825	2.18992	8.35491	7.32248	9.45011	6.45243
O75844	ZMPSTE24	CAAX prenyl protease 1 homolog	13	8.30099	7.993	5.05899	5.47731	5.25633	6.39642	3.37821	6.33671	7.74241	6.4998	6.5039	7.57758	5.42867	5.94666	5.24734	6.85568
P07099	EPHX1	Epoxide hydrolase 1	13	6.70238	7.64215	4.25759	4.44905	6.24752	7.7942	4.67955	7.81094	5.68836	5.85613	4.81218	5.31155	6.10518	7.71194	5.68679	9.2445
P30876	POLR2B	DNA-directed RNA polymerase II subunit RPB2	13	6.46201	6.32403	8.02171	5.76618	5.95102	5.73928	7.86418	5.3205	5.89735	5.75865	4.93794	4.31118	7.97304	7.81354	6.09434	5.76505
Q8WUM4	PDCD6IP	Programmed cell death 6-interacting protein	13	6.67523	8.17715	8.71942	6.96812	6.42074	5.94824	6.75508	6.01183	6.53197	6.62352	5.84766	4.64268	5.52041	5.24996	5.11425	4.79373
P18754-2	RCC1	Isoform 2 of Regulator of chromosome condensation	13	2.57056	1.98319	2.85023	2.34311	6.12866	9.04541	11.6049	10.9191	2.56364	2.16172	1.74695	1.6344	10.9751	11.0427	10.4174	12.013
P54289	CACNA2D1	Voltage-dependent calcium channel subunit alpha-2/delta-1	13	4.92621	5.69305	6.44495	5.38383	9.41294	6.29048	11.1505	7.88502	3.91861	4.54492	4.55428	3.41324	6.15976	5.21273	8.42831	6.58124
P50402	EMD	Emerin	13	6.67664	7.88382	5.01687	6.69116	4.89819	5.83192	3.59174	5.57959	7.17174	6.21834	7.34496	8.96727	4.96841	6.3914	5.5803	7.18764
O60762	DPM1	Dolichol-phosphate mannosyltransferase subunit 1	13	7.54435	8.04561	4.86172	5.65084	5.42493	6.58961	3.33384	6.75299	6.95412	6.11166	6.17653	7.44566	5.64953	6.88042	5.25513	7.32308
Q9P015	MRPL15	39S ribosomal protein L15, mitochondrial	13	2.69628	2.25908	2.48843	3.63667	8.59777	8.05466	7.97166	9.66245	3.10935	3.78522	4.49237	5.00519	9.67933	7.04869	12.9009	8.61199
P35613	BSG	Basigin	13	3.82844	3.43976	5.07818	4.94895	10.8432	7.73741	12.3361	8.17404	3.44945	3.62799	4.12414	3.03299	6.98252	5.55625	10.075	6.76557
Q9Y6C9	MTCH2	Mitochondrial carrier homolog 2	13	4.96808	5.11404	4.61557	6.31197	5.7728	8.4936	3.01555	4.67096	6.23028	6.82223	8.04049	9.77719	5.36096	9.15212	4.42918	7.22497
Q8N183	NDUFAF2	NADH dehydrogenase [ubiquinone] 1 alpha subcomplex assembly factor 2	13	5.27999	4.61301	5.09571	7.80266	4.57407	6.72018	4.31365	4.81091	7.39293	7.22934	9.05862	10.7764	4.30064	5.92305	6.50229	5.6066
Q8WWC4	MAIP1	m-AAA protease-interacting protein 1, mitochondrial	13	4.98129	4.06189	4.54586	6.01487	5.63819	9.20487	3.27756	5.09196	6.04478	6.87407	8.08288	9.87454	5.47929	8.23402	5.52196	7.07199
P39656	DDOST	Dolichyl-diphosphooligosaccharide--protein glycosyltransferase 48 kDa subunit	13	6.34823	6.63638	4.0299	5.1153	5.7525	7.71862	3.22741	8.78996	5.80186	5.30365	5.06999	6.046	7.1542	8.29776	5.84889	8.85934
P57105	SYNJ2BP	Synaptojanin-2-binding protein	13	3.15857	3.25139	3.07822	4.7216	7.25682	9.13685	5.90497	7.53521	4.08349	4.02573	5.58793	6.03717	7.71928	9.34695	9.07728	10.0786
Q13017	ARHGAP5	Rho GTPase-activating protein 5	13	6.47712	6.22849	6.91445	4.87194	7.04214	6.87211	9.81239	4.3059	5.45947	5.82221	4.59815	3.41088	8.03964	8.22635	7.52505	4.3937
Q9UKM9	RALY	RNA-binding protein Raly	13	1.74722	1.41205	1.80205	1.58104	9.91253	12.5698	5.27721	13.9909	1.65187	1.21078	1.34076	1.34698	10.117	9.22913	6.76341	20.0473
G8JLG2	CDSN	CDSN	13	9.7373	4.08657	9.38853	7.05874	2.38371	3.13224	4.82184	10.7053	14.4906	4.93058	1.44752	2.0751	8.35122	1.72872	3.80977	11.8522
P82914	MRPS15	28S ribosomal protein S15, mitochondrial	12	3.44076	3.48374	3.66131	5.43243	6.96415	6.30302	5.72768	6.27549	4.57453	5.12801	6.29934	6.857	9.27004	8.23216	10.0611	8.28928
Q9Y4G6	TLN2	Talin-2	12	4.46268	4.89687	6.64954	5.46665	8.47315	6.36275	12.377	6.19998	4.33171	4.52374	5.12688	3.51586	6.87114	6.10685	8.33455	6.30061
P26641-2	EEF1G	Isoform 2 of Elongation factor 1-gamma	12	7.30611	8.03128	7.287	5.62471	4.59025	4.28136	7.47174	5.16442	7.32502	7.40455	5.79488	5.69878	5.09447	6.65439	6.2577	6.01333
O95466-2	FMNL1	Isoform 2 of Formin-like protein 1	12	6.75245	7.15793	7.33502	5.9615	6.29697	5.43768	7.54989	5.25427	6.59855	7.64557	6.37343	5.5998	5.02545	5.14746	6.86928	4.99475
Q9Y277-2	VDAC3	Isoform 2 of Voltage-dependent anion-selective channel protein 3	12	4.59844	4.58799	4.47504	5.54082	5.81334	8.34373	3.56263	6.01907	5.63606	6.113	7.31621	9.04256	6.10535	8.72848	5.32469	8.79258
O43395	PRPF3	U4/U6 small nuclear ribonucleoprotein Prp3	12	2.49118	1.53051	2.67523	2.24183	6.96109	14.5167	5.82358	12.0052	2.27229	1.93808	1.55331	1.32348	9.58415	12.2684	6.2222	16.5928
Q15149	PLEC	Plectin	12	12.0184	8.93176	11.2271	9.88784	4.45641	2.6336	5.75341	2.16476	8.34354	9.0724	8.98517	5.555	2.79331	2.55154	3.34865	2.27708
Q9UQ90	SPG7	Paraplegin	12	6.43202	6.11196	5.58688	7.37929	3.82859	4.94975	2.77124	3.32477	8.46055	9.54815	10.641	11.819	4.14758	6.2009	3.82424	4.9741
P52272	HNRNPM	Heterogeneous nuclear ribonucleoprotein M	12	7.29913	5.97692	7.59106	6.46513	5.09975	8.04243	3.60479	6.28968	7.31173	6.36672	5.52049	4.48058	5.89398	7.07551	3.5929	9.38921
P27708	CAD	CAD protein	12	7.75667	7.83797	8.56312	6.55734	5.6427	6.60698	6.10515	6.05128	6.61435	7.30727	6.22729	5.22757	5.24767	5.36906	4.07524	4.81034
P31327-3	CPS1	Isoform 3 of Carbamoyl-phosphate synthase [ammonia], mitochondrial	12	9.52409	9.61739	7.2865	8.15668	2.85356	2.88355	2.64074	2.97769	9.44596	10.9759	9.50522	10.6973	3.02294	4.59732	2.65571	3.15941
Q08380	LGALS3BP	Galectin-3-binding protein	12	8.23006	9.06299	6.16189	6.06193	3.78126	5.55148	3.7512	5.73218	8.79865	7.92964	6.29508	6.6448	4.99314	6.04449	4.55429	6.40692
Q5JTZ9	AARS2	Alanine--tRNA ligase, mitochondrial	12	7.56759	7.88954	7.3365	9.41841	2.11513	1.75093	2.29502	1.97513	9.54982	11.1976	13.3837	14.5571	2.61521	3.71283	2.30159	2.33394
Q5VTR2	RNF20	E3 ubiquitin-protein ligase BRE1A	12	7.21297	6.14166	7.89272	6.3925	5.06909	5.25126	7.03601	3.99062	7.34735	5.66013	4.88793	4.46443	8.53103	9.60964	6.10978	4.40288
Q8IUD2	ERC1	ELKS/Rab6-interacting/CAST family member 1	12	5.07048	4.15374	4.19244	3.99965	9.1836	8.58071	5.64235	10.3682	4.06263	3.74919	2.23446	2.03798	15.1351	9.81179	6.74886	5.02886
Q9Y230	RUVBL2	RuvB-like 2	12	5.6146	4.76815	6.20282	4.98628	6.44242	10.7652	7.43625	8.07411	5.10592	4.41714	3.88861	2.97512	6.79265	8.75893	5.68759	8.08423
Q15907	RAB11B	Ras-related protein Rab-11B	12	4.35819	4.2956	4.40801	4.69952	8.60084	8.4077	8.71742	8.41903	3.98776	3.98649	4.53447	4.62985	7.1157	7.39761	8.20993	8.23189
O75410-2	TACC1	Isoform 2 of Transforming acidic coiled-coil-containing protein 1	12	9.28885	10.6614	7.40995	8.29434	3.78127	3.27132	3.48113	3.65448	8.7784	8.35837	8.57687	9.51583	3.49622	3.82979	3.67031	3.93142
Q96PK6	RBM14	RNA-binding protein 14	12	7.32933	5.48607	7.03048	5.39328	4.96228	8.43471	3.778	9.37081	6.83169	5.43716	3.83336	3.01028	6.66693	7.13106	3.96191	11.3426
Q8TEW0	PARD3	Partitioning defective 3 homolog	12	7.16007	6.55819	7.0752	6.34118	7.76625	6.25065	8.69433	6.46877	4.95779	5.4473	4.5913	3.48907	7.03616	5.82146	7.53582	4.80646
Q04637-9	EIF4G1	Isoform 9 of Eukaryotic translation initiation factor 4 gamma 1	12	9.21066	8.83043	9.58751	8.99412	4.76606	3.1462	6.83519	3.45994	7.57291	7.75525	8.23532	6.74187	3.71714	3.41659	4.16715	3.56366
Q07954	LRP1	Prolow-density lipoprotein receptor-related protein 1	12	9.12675	9.08195	7.74274	7.50383	6.18216	4.91791	5.27547	4.76411	7.55214	7.66208	6.20686	5.81312	4.46159	4.82178	4.11743	4.77008
Q16891	IMMT	MICOS complex subunit MIC60	12	3.70464	3.55153	3.85075	5.20077	8.02176	7.79672	4.51153	5.73687	4.92313	5.61428	6.58583	7.08129	7.93375	8.69891	7.77936	9.00889
Q9Y6N7-2	ROBO1	Isoform 2 of Roundabout homolog 1	12	5.84965	6.52469	7.83456	6.11995	9.00367	5.55123	10.4359	6.64339	4.21392	4.95592	4.99077	3.70297	6.28334	4.34009	7.70534	5.84455
O75489	NDUFS3	NADH dehydrogenase [ubiquinone] iron-sulfur protein 3, mitochondrial	12	2.82322	2.88663	3.39546	4.21739	6.6794	9.18148	4.78314	7.64437	4.02418	4.67606	5.72402	6.47063	8.55261	9.9762	8.78241	10.1828
P23246	SFPQ	Splicing factor, proline- and glutamine-rich	12	3.5596	2.39365	4.73363	4.85677	9.15371	11.2506	5.05586	7.43043	3.65539	2.73733	2.44724	2.07276	14.6716	12.4213	5.49267	8.06753
P54619-3	PRKAG1	Isoform 3 of 5'-AMP-activated protein kinase subunit gamma-1	12	4.57465	4.14666	4.06214	3.66568	8.31895	9.35613	8.92679	9.5233	3.47827	3.83976	2.6097	2.45404	8.68198	8.91526	8.93486	8.51183
P09622	DLD	Dihydrolipoyl dehydrogenase, mitochondrial	12	8.73254	9.06797	7.20679	11.5091	1.39701	1.42967	1.57707	2.27221	11.3985	12.0604	12.1163	14.2398	1.25037	1.67721	1.87665	2.18841
P48729	CSNK1A1	Casein kinase I isoform alpha	12	5.53215	4.75676	5.79394	5.52029	7.44613	7.60033	7.43873	5.91092	4.43036	4.18557	3.71095	3.32058	10.8605	10.3388	8.58082	4.57318
O75923-13	DYSF	Isoform 13 of Dysferlin	12	8.01867	8.56334	8.03183	7.67754	9.7873	5.10038	7.07523	7.21949	5.5187	5.2122	5.85973	4.72545	5.1227	4.08744	3.34501	4.65498
O95470	SGPL1	Sphingosine-1-phosphate lyase 1	12	9.44201	10.2069	5.64723	6.90173	4.64406	4.73266	2.75697	4.42113	8.2066	7.49356	7.44555	8.29262	4.86822	5.61246	3.96469	5.3636
Q86X29	LSR	Lipolysis-stimulated lipoprotein receptor	12	4.14504	3.83483	4.68839	4.15229	10.6043	10.0224	10.3182	13.2501	2.81392	3.4563	2.88012	2.03895	6.00558	4.96164	9.97013	6.85778
P11310-2	ACADM	Isoform 2 of Medium-chain specific acyl-CoA dehydrogenase, mitochondrial	12	7.56909	7.92359	6.36957	9.78165	2.54178	1.78011	3.72802	2.80588	9.65646	10.2778	11.581	12.3525	3.303	3.4052	3.74989	3.17453
O00186	STXBP3	Syntaxin-binding protein 3	12	4.81986	5.29038	6.67789	4.98133	9.79219	6.50669	11.6849	6.45226	4.0493	4.38523	4.30235	2.98733	6.74896	5.97206	8.41905	6.93018
Q8NBJ5	COLGALT1	Procollagen galactosyltransferase 1	12	6.99308	8.63188	6.11844	7.25124	4.06545	4.88148	3.86837	5.3093	7.11686	6.10023	7.77261	9.57946	4.8421	6.2027	4.85779	6.409
P04626	ERBB2	Receptor tyrosine-protein kinase erbB-2	12	6.16264	6.08973	6.18178	5.72127	8.43188	7.49875	9.18182	7.14066	4.63427	5.29928	5.15581	4.15753	5.61377	5.07715	7.44679	6.20687
P49327	FASN	Fatty acid synthase	12	6.43993	6.52565	10.1415	7.79701	6.27864	5.37609	8.59434	3.802	6.52194	6.78852	8.06073	6.18001	4.12454	3.86769	5.7239	3.77748
P02788	LTF	Lactotransferrin	12	9.22343	3.55874	3.94185	4.35585	9.49732	3.08508	3.28452	4.19538	5.9904	2.96221	1.92969	2.1963	4.07132	2.17301	36.2368	3.29808
Q99719	SEPTIN5	Septin-5	12	4.1702	4.03833	4.73478	3.21042	6.22463	6.72966	9.98231	11.7762	3.51132	3.7513	2.79616	2.32268	8.69721	8.71773	9.54935	9.78768
Q7KZF4	SND1	Staphylococcal nuclease domain-containing protein 1	12	7.93929	8.53402	5.06766	4.12365	5.81528	6.8606	4.04395	4.19132	7.24456	6.95552	3.68586	3.34282	8.04338	10.322	5.09877	8.73133
Q13162	PRDX4	Peroxiredoxin-4	12	9.68483	11.3438	7.06334	9.26043	2.29053	3.03727	2.21199	3.78916	10.1641	8.92189	8.79302	11.1732	2.77522	3.75097	2.22129	3.51901
Q15031	LARS2	Probable leucine--tRNA ligase, mitochondrial	12	7.64212	7.39074	7.14636	9.53076	2.75592	2.13547	2.9911	1.98605	9.45104	10.3771	12.3891	13.0273	3.07319	4.29143	3.18585	2.62645
Q12931	TRAP1	Heat shock protein 75 kDa, mitochondrial	12	6.62934	6.34737	6.99731	10.0208	2.32041	2.27998	2.14288	1.36658	9.6377	10.3509	14.5544	15.6526	2.75206	4.14698	2.61347	2.18716
Q9NSE4	IARS2	Isoleucine--tRNA ligase, mitochondrial	12	7.80031	8.2431	7.07889	9.13598	2.0302	1.64946	2.60331	1.62461	10.0071	11.4096	13.1463	13.9427	2.64475	3.99564	2.53965	2.14836
Q9HC35	EML4	Echinoderm microtubule-associated protein-like 4	12	5.87632	5.0856	6.1877	3.10074	6.57525	8.02541	9.23209	8.05338	4.70799	4.60193	2.47364	2.08964	9.53435	11.1893	7.54648	5.72022
Q16181	SEPTIN7	Septin-7	12	2.80353	2.43115	3.43383	2.30984	6.96534	6.45853	12.6273	13.13	2.36478	2.3031	1.78635	1.23473	9.90987	8.58767	14.6129	9.04103
P82933	MRPS9	28S ribosomal protein S9, mitochondrial	12	4.51278	4.46501	4.57442	6.4309	5.14106	6.13904	3.61132	3.91607	6.76431	6.94922	9.23192	10.4516	5.93944	7.87611	6.74064	7.25613
O75116	ROCK2	Rho-associated protein kinase 2	12	7.58219	7.73126	10.4159	7.13759	6.94141	4.40788	8.36492	3.50661	5.88666	7.24268	6.32563	4.38504	3.80412	3.97594	5.47032	6.82183
O15031	PLXNB2	Plexin-B2	12	4.89235	4.81532	5.68832	4.97275	10.8089	7.93063	11.0198	7.62233	4.06214	4.42408	4.73301	3.78878	6.07528	4.68129	8.6819	5.8031
P11234-2	RALB	Isoform 2 of Ras-related protein Ral-B	12	2.69211	2.65726	3.70217	3.13726	11.8453	6.63731	15.7675	12.0174	2.17172	2.44617	2.33607	1.78304	8.59559	4.80994	13.3853	6.01584
P11387	TOP1	DNA topoisomerase 1	12	4.54697	4.37327	9.57118	8.7286	2.77644	5.09735	5.1303	7.94097	4.89266	4.71194	7.80644	7.55647	6.29628	6.90818	3.62724	10.0357
P16219	ACADS	Short-chain specific acyl-CoA dehydrogenase, mitochondrial	12	6.24321	6.09474	4.22663	5.21341	4.19351	5.0782	5.4192	5.13852	7.06684	7.93036	7.21904	8.42188	6.17631	9.21908	5.93728	6.42178
P56181-2	NDUFV3	Isoform 2 of NADH dehydrogenase [ubiquinone] flavoprotein 3, mitochondrial	12	3.54586	3.48927	3.64741	6.12683	7.11846	6.40216	3.80573	6.52726	5.20637	6.15198	6.79055	7.59694	8.3142	8.07486	9.5073	7.69482
P06748	NPM1	Nucleophosmin	12	5.65424	4.57351	4.82497	5.12342	5.58309	7.59342	5.47671	9.2453	6.24081	5.10209	4.33795	4.31655	7.36271	7.12494	5.56514	11.8751
Q9UH99-2	SUN2	Isoform 2 of SUN domain-containing protein 2	12	7.25477	7.4045	6.02991	7.287	5.61022	5.99166	3.85938	6.3353	6.75798	6.00638	7.49132	8.14355	5.3466	5.20803	5.00824	6.26514
Q96D15	RCN3	Reticulocalbin-3	12	11.1784	13.1187	9.73012	11.9866	1.66524	1.92617	1.52589	2.98495	11.1031	9.02546	9.31582	11.0168	0.989985	1.43419	1.06405	1.93447
P59998-3	ARPC4	Isoform 3 of Actin-related protein 2/3 complex subunit 4	12	5.89136	6.19241	8.53533	6.61467	5.3545	6.08489	10.4229	5.83686	5.64452	6.62569	6.13398	4.4283	4.79299	4.89302	7.8341	4.71451
Q9Y6M5	SLC30A1	Zinc transporter 1	12	3.9449	3.70904	6.57995	4.38242	11.8396	7.1415	12.7039	6.9886	3.46258	3.85406	4.3427	2.8072	7.32324	5.0987	9.79294	6.02866
P34932	HSPA4	Heat shock 70 kDa protein 4	12	6.59881	6.66861	9.64546	6.87736	6.37307	5.64606	8.93811	5.65362	6.43295	6.95628	6.13939	4.44228	5.21809	4.22794	5.76253	4.41943
P19021-5	PAM	Isoform 5 of Peptidyl-glycine alpha-amidating monooxygenase	12	8.58844	9.58614	4.88012	5.86289	5.84352	4.85032	3.6561	9.05526	6.49084	5.69183	5.04127	5.85534	6.43457	5.41706	5.47079	7.27551
Q9Y4F1-2	FARP1	Isoform 2 of FERM, ARHGEF and pleckstrin domain-containing protein 1	12	5.2057	5.20217	6.6817	4.5889	9.27189	8.29707	9.72149	8.38096	3.75974	4.45517	4.05873	2.8957	6.66424	6.38735	7.74283	6.68638
Q9Y4P3	TBL2	Transducin beta-like protein 2	12	7.23436	7.49175	4.47027	6.02439	4.71699	6.64266	2.49648	5.49873	7.10158	6.52008	7.24856	8.9765	5.83817	7.60035	5.21155	6.92757
Q96ST3	SIN3A	Paired amphipathic helix protein Sin3a	12	8.51296	6.7329	9.62468	7.50261	3.78727	5.13847	5.77686	5.02991	7.88578	7.24041	5.00769	3.96273	6.58728	6.9941	5.02056	5.1958
Q658P3-2	STEAP3	Isoform 2 of Metalloreductase STEAP3	12	7.43168	7.14854	6.35045	5.18813	10.0654	7.84963	7.58037	11.9666	4.02044	4.52509	3.40376	2.61867	5.59139	4.35638	6.13525	5.76819
Q14789-2	GOLGB1	Isoform 2 of Golgin subfamily B member 1	12	11.3645	13.7841	8.01962	10.1454	2.85041	2.04803	2.27533	1.94233	9.0601	8.89336	10.2248	11.1039	1.60429	2.47421	1.75229	2.45731
Q9HBM1	SPC25	Kinetochore protein Spc25	12	1.74772	1.63078	2.05673	1.53521	8.12989	9.1537	8.11763	13.5984	1.59488	1.5337	1.15942	1.07945	15.8519	10.6096	15.614	6.58701
P0DPH7	TUBA3C	Tubulin alpha-3C chain	12	7.36562	7.05143	8.1647	6.27527	6.69271	7.52979	7.71087	7.17442	5.33928	5.92672	5.35828	4.15524	5.84104	5.21481	5.24168	4.95815
Q9Y5X2	SNX8	Sorting nexin-8	12	9.89593	8.3117	7.74586	7.18638	4.98175	6.65533	4.5854	4.55378	6.8362	5.93006	4.96288	4.20478	7.54712	8.41882	4.71158	3.47245
O75718	CRTAP	Cartilage-associated protein	12	6.53464	7.2817	4.73135	5.76294	4.71683	8.10758	3.3852	6.82611	6.5233	5.60214	5.67745	6.67722	6.43961	9.2569	4.95245	7.52458
Q8IWW6	ARHGAP12	Rho GTPase-activating protein 12	12	5.98245	5.6449	6.19474	5.17321	7.53548	7.47413	8.49353	7.18397	5.18945	5.59685	4.41072	3.05803	7.59128	6.97115	7.93264	5.56746
Q92900	UPF1	Regulator of nonsense transcripts 1	12	7.55685	7.67837	7.26908	6.59403	5.05742	5.19629	6.45901	5.01418	7.14737	6.94586	5.66865	5.6715	6.09172	6.05894	6.0183	5.57244
P21912	SDHB	Succinate dehydrogenase [ubiquinone] iron-sulfur subunit, mitochondrial	12	2.93552	3.38187	4.36825	9.42178	7.40303	4.87245	7.43071	6.48898	5.32308	5.04161	5.98394	6.43983	9.05227	6.00639	9.23463	6.61566
Q08257	CRYZ	Quinone oxidoreductase	12	6.38963	5.46166	5.05769	7.0758	4.05183	6.05605	3.61596	4.528	7.25152	7.93327	9.31968	11.4788	5.14353	7.06862	5.06041	4.50759
Q6NUM9	RETSAT	All-trans-retinol 13,14-reductase	12	9.22253	8.97009	5.52733	6.24387	4.64487	5.25726	3.06239	4.58554	8.20699	8.00186	7.84699	9.25011	4.61482	4.98919	3.93499	5.64117
Q9Y2Z4	YARS2	Tyrosine--tRNA ligase, mitochondrial	12	7.0413	6.79612	6.4712	8.59639	2.86139	2.68276	2.82187	2.55305	9.72597	10.1771	11.9534	13.8512	3.58327	4.69636	3.14614	3.04237
Q96EY7	PTCD3	Pentatricopeptide repeat domain-containing protein 3, mitochondrial	12	6.58662	6.68313	6.80873	9.41373	2.82615	3.01948	2.86362	2.11314	9.65438	9.70621	12.5616	14.6274	2.91507	4.2206	3.2024	2.79781
O75947	ATP5PD	ATP synthase subunit d, mitochondrial	12	3.75329	3.84423	4.25266	5.83018	7.24552	7.69316	4.52128	5.6077	5.22106	6.21238	8.05018	8.51995	5.92175	7.49473	6.29525	9.53668
P18124	RPL7	60S ribosomal protein L7	12	4.36836	4.29219	3.06422	3.26027	7.84149	10.0995	5.71981	9.80738	3.69161	3.37595	3.69389	4.01188	8.23198	10.3897	7.67292	10.4789
Q8WVM0	TFB1M	Dimethyladenosine transferase 1, mitochondrial	12	6.53657	6.50252	6.09669	8.50738	2.10588	2.44838	2.10047	1.8231	10.1743	10.8647	14.0698	16.0683	2.80185	4.38107	2.57375	2.94524
Q6ZNB6	NFXL1	NF-X1-type zinc finger protein NFXL1	12	9.80365	9.4669	5.44643	7.34461	3.88431	4.5035	2.49517	3.50191	8.28151	8.07801	8.82907	9.79897	4.6813	5.19474	4.0444	4.6455
Q9UBG0	MRC2	C-type mannose receptor 2	12	7.44527	7.66611	6.21816	5.27812	8.49447	7.02949	6.02026	7.55082	6.03423	5.82544	4.19667	3.40935	5.89536	6.14975	5.14226	7.64423
Q16881	TXNRD1	Thioredoxin reductase 1, cytoplasmic	12	6.23119	6.48366	9.50088	9.06076	3.0809	3.53777	4.8157	3.1921	8.3874	10.611	10.6667	11.4233	2.75805	3.13081	3.89693	3.22287
O75083	WDR1	WD repeat-containing protein 1	12	5.40176	5.95168	8.24967	6.35828	8.02527	5.52975	9.00522	5.43872	5.44326	6.45475	6.16868	4.45815	6.96005	4.79029	7.32955	4.43492
Q99959	PKP2	Plakophilin-2	12	5.10934	5.34533	8.1233	6.44523	8.93379	5.58939	12.2849	5.03389	4.46638	5.02702	5.8303	3.86758	5.91769	4.26196	9.00541	4.75848
P38159	RBMX	RNA-binding motif protein, X chromosome	12	2.3357	1.76031	2.23758	2.30758	9.95649	12.2268	5.28045	13.4922	2.27915	1.57037	1.9583	1.89188	9.71277	9.37948	6.23052	17.3804
P00387-3	CYB5R3	Isoform 3 of NADH-cytochrome b5 reductase 3	12	6.28186	6.59554	4.30905	5.28048	6.04467	8.55625	3.97444	7.17264	6.19817	5.92819	5.62021	6.10995	5.66203	8.24608	6.01169	8.00874
Q07960	ARHGAP1	Rho GTPase-activating protein 1	12	5.03888	5.53459	5.4414	4.48125	7.16075	10.8967	5.72569	7.77266	4.74907	4.58426	3.87095	3.44578	10.2644	9.27827	6.08507	5.67019
Q14157-5	UBAP2L	Isoform 5 of Ubiquitin-associated protein 2-like	12	5.73262	5.61288	7.19573	5.3716	8.29569	4.71861	5.59661	9.08274	5.90722	6.56049	2.44059	2.05633	10.4282	5.57959	9.39648	6.02465
Q99614	TTC1	Tetratricopeptide repeat protein 1	12	5.4595	6.13103	6.67769	6.37688	6.41637	6.09617	6.25377	5.44826	5.97718	5.83985	5.45452	5.45394	9.5166	7.49327	6.56441	4.84057
Q5T0N5-4	FNBP1L	Isoform 4 of Formin-binding protein 1-like	12	3.43077	3.67949	4.28159	3.76821	6.20991	7.92784	10.1231	13.4859	3.21942	3.45926	2.45259	2.16149	9.41189	9.4942	10.1119	6.78247
P00367	GLUD1	Glutamate dehydrogenase 1, mitochondrial	12	7.73827	8.18063	6.21546	7.81552	3.051	2.34243	3.99964	3.36609	9.30707	9.38735	10.8914	11.5189	3.99574	3.9456	4.23266	4.01224
P53007	SLC25A1	Tricarboxylate transport protein, mitochondrial	12	5.43963	5.66518	5.6028	7.19678	5.41599	5.98467	3.49548	4.39338	6.71102	7.68884	8.19014	9.45832	5.4376	7.16616	4.82345	7.33055
Q9Y678	COPG1	Coatomer subunit gamma-1	12	8.52917	10.6667	8.12946	6.9509	5.16214	3.92823	4.68948	3.85408	9.61294	9.34877	7.66618	6.49442	3.87039	3.84388	3.77126	3.48197
P38606	ATP6V1A	V-type proton ATPase catalytic subunit A	12	8.86913	9.72445	8.2154	7.07146	6.76947	5.25137	3.91967	6.67591	7.6138	7.99856	4.49844	4.28071	5.71487	5.44412	3.46678	4.48584
Q02790	FKBP4	Peptidyl-prolyl cis-trans isomerase FKBP4	12	5.69524	5.47989	8.65529	6.75249	7.51664	6.81941	9.74716	6.34482	5.54722	5.51192	5.48637	4.17226	5.72773	5.04076	7.02076	4.48205
Q9BSH4	TACO1	Translational activator of cytochrome c oxidase 1	12	6.92809	5.62774	5.75065	8.41237	3.57735	4.22605	3.46782	3.74019	8.30824	9.19085	11.3059	12.7569	3.86577	4.65458	4.21892	3.96856
Q9Y265	RUVBL1	RuvB-like 1	12	5.72391	4.83741	6.38897	5.23431	6.5221	10.2135	7.74561	7.82936	5.24211	4.72792	4.15826	3.29025	7.11161	8.17713	5.90371	6.89382
Q5JRX3-2	PITRM1	Isoform 2 of Presequence protease, mitochondrial	12	6.64424	7.58062	6.50857	8.50961	2.9707	2.18047	3.47082	2.06833	9.20777	9.8924	12.0596	13.3228	3.69001	4.88213	3.92557	3.08633
P57088	TMEM33	Transmembrane protein 33	12	7.44663	6.86036	5.21808	6.1836	5.02261	6.25915	4.55372	5.74227	6.48622	6.18907	7.86102	9.08111	5.11141	5.87237	5.49721	6.61517
P80404	ABAT	4-aminobutyrate aminotransferase, mitochondrial	12	9.61619	9.21216	5.56919	7.18891	3.73601	4.13368	3.44332	3.31951	9.18995	9.70659	7.29054	8.38867	4.45176	7.42515	3.6411	3.68726
Q9BSJ5	C17orf80	Uncharacterized protein C17orf80	12	6.13019	6.30172	6.37113	8.83795	3.91506	3.74989	2.93052	2.59585	8.50002	9.69789	11.7365	13.8013	3.38103	4.50998	3.49635	4.04467
P40937	RFC5	Replication factor C subunit 5	12	8.53614	7.78784	8.53251	5.60943	5.15214	6.40249	5.74308	5.17676	7.53685	7.05304	5.02483	4.1486	6.37934	7.06537	4.61482	5.23675
Q96F07	CYFIP2	Cytoplasmic FMR1-interacting protein 2	12	5.86789	6.46954	8.22312	6.96315	7.11014	5.49006	10.325	4.45119	5.43691	6.28926	6.73592	4.76448	5.95778	4.82964	7.46362	3.62232
Q9Y6N5	SQOR	Sulfide:quinone oxidoreductase, mitochondrial	12	4.60665	4.48308	2.49661	3.02495	6.84386	9.52823	3.37529	9.92441	3.88248	3.57905	3.28246	3.9584	7.85933	13.8334	7.58288	11.7389
O00429	DNM1L	Dynamin-1-like protein	12	6.76375	7.96944	9.61685	7.90109	5.01368	4.60175	7.28447	4.28361	6.39506	7.00229	8.30968	6.79175	4.63803	4.17336	4.89801	4.3572
Q3SXM5	HSDL1	Inactive hydroxysteroid dehydrogenase-like protein 1	12	5.34604	4.94869	4.02896	5.8507	4.83281	8.95349	3.15696	5.31414	5.98818	7.10078	8.01895	9.42205	5.33747	8.94359	4.74471	8.01249
Q8TB22-2	SPATA20	Isoform 2 of Spermatogenesis-associated protein 20	12	8.56927	7.91408	6.38985	8.14939	3.16388	4.10246	2.98257	2.94169	8.86964	10.0859	9.73512	10.6336	3.38684	5.69949	3.52927	3.84695
Q9Y6M7-13	SLC4A7	Isoform 13 of Sodium bicarbonate cotransporter 3	12	3.77315	3.63965	4.88277	4.93681	8.71523	9.85034	12.9317	6.62555	3.86707	3.9247	4.84	3.54477	6.22993	6.46504	9.80241	5.97089
P26640	VARS	Valine--tRNA ligase	12	8.20304	9.15444	8.03509	6.96262	3.91232	3.86252	5.5901	4.19788	8.3165	8.03067	7.50617	7.8199	4.44821	5.08124	4.26369	4.61561
Q9NQW6	ANLN	Anillin	12	9.95721	8.7969	11.4216	10.2655	4.79248	2.53304	7.30752	2.77856	6.37226	6.75855	8.79275	6.41641	3.86688	2.4194	5.3892	2.13177
Q9BSJ8-2	ESYT1	Isoform 2 of Extended synaptotagmin-1	12	8.61611	9.42838	5.85491	6.82384	5.53047	4.37832	4.12949	4.54153	7.79276	7.00028	7.54458	8.22985	5.13284	5.0976	4.30764	5.59141
Q7L2E3-2	DHX30	Isoform 2 of ATP-dependent RNA helicase DHX30	12	5.88979	6.14582	7.04183	9.8101	2.58194	1.97392	2.80912	1.62488	9.17691	10.2509	14.5661	16.3284	2.81737	3.22095	3.14596	2.61601
Q8N442	GUF1	Translation factor GUF1, mitochondrial	12	6.98353	7.01278	7.10327	9.55014	2.60136	2.52501	2.65885	2.18811	9.23184	9.9767	13.105	14.1029	2.86285	4.03095	2.9285	3.13821
Q16762	TST	Thiosulfate sulfurtransferase	12	6.66912	6.15472	5.29989	7.37476	3.21265	3.68673	4.09145	3.32327	8.64414	9.79998	10.9223	12.6985	4.19428	5.37674	5.07984	3.47169
Q14344	GNA13	Guanine nucleotide-binding protein subunit alpha-13	12	3.77897	3.97865	5.91755	4.94804	10.3237	7.51424	11.6288	7.00228	3.6119	4.62575	4.79058	3.56017	7.07454	5.55183	8.90711	6.78594
P27105	STOM	Erythrocyte band 7 integral membrane protein	12	5.03176	5.74095	6.87661	5.11676	9.40509	6.27552	8.60873	7.42346	5.45471	6.26077	4.78275	3.51855	8.51985	4.22121	8.35167	4.41161
Q969V3	NCLN	Nicalin	12	6.24897	7.17638	4.55699	6.00733	5.78425	5.93609	3.4119	6.76319	6.39316	5.51984	6.52955	7.7608	6.92685	7.21912	5.91785	7.84774
Q13438	OS9	Protein OS-9	12	7.09276	7.48449	4.69793	5.55632	5.94401	6.36747	3.5057	7.16064	7.5813	6.3423	5.74296	6.40411	6.32434	6.53441	5.30961	7.95165
P23470	PTPRG	Receptor-type tyrosine-protein phosphatase gamma	12	3.65736	3.96195	5.74209	4.96988	9.5348	7.30034	12.623	5.85875	3.91924	4.16435	4.80113	3.47432	7.14459	5.54162	10.282	7.02455
Q92626	PXDN	Peroxidasin homolog	12	12.3497	13.3976	6.76382	7.55405	2.55562	2.9526	2.04429	3.83341	11.3521	9.61887	6.92147	7.7392	2.55077	3.86527	2.13079	4.37044
Q9UNX3	RPL26L1	60S ribosomal protein L26-like 1	12	2.94011	2.89109	2.42316	2.73453	8.40432	8.6637	9.26167	11.7649	2.39528	2.07184	2.4145	2.66044	12.1742	8.54766	10.6196	10.0331
Q9BZF1	OSBPL8	Oxysterol-binding protein-related protein 8	12	7.45592	8.64125	7.43477	6.61947	6.78715	5.03129	5.95035	4.75853	6.49846	5.87029	7.56521	5.94406	5.09437	5.64088	5.30936	5.39865
Q9Y3E5	PTRH2	Peptidyl-tRNA hydrolase 2, mitochondrial	12	5.97334	5.79968	4.8992	6.777	5.49431	6.76611	3.66548	4.62776	6.32339	6.25867	9.04991	9.63291	5.65624	7.50279	5.29599	6.27722
Q8N3E9	PLCD3	1-phosphatidylinositol 4,5-bisphosphate phosphodiesterase delta-3	12	3.99513	4.24963	5.99446	4.94352	9.2462	6.57837	13.1047	6.48925	3.64676	3.82607	4.82967	3.21536	7.1679	5.1476	10.2737	7.2917
Q14839-2	CHD4	Isoform 2 of Chromodomain-helicase-DNA-binding protein 4	12	9.18141	7.63036	9.94435	7.24516	3.5138	4.87951	5.74432	4.14274	8.15405	7.48422	6.30016	5.68796	4.38392	5.547	4.09866	6.0624
P25205-2	MCM3	Isoform 2 of DNA replication licensing factor MCM3	12	8.32889	6.26608	6.64504	4.34998	5.1679	7.93259	6.5354	7.35296	6.86659	6.76654	2.10431	1.78124	7.36853	8.2427	8.15568	6.13556
O75306	NDUFS2	NADH dehydrogenase [ubiquinone] iron-sulfur protein 2, mitochondrial	12	3.55847	3.69019	3.71313	4.79844	6.56854	8.17821	3.43954	6.13679	5.13637	5.69374	6.85925	8.12395	7.3058	10.6328	6.89705	9.26773
P50213	IDH3A	Isocitrate dehydrogenase [NAD] subunit alpha, mitochondrial	12	6.21595	6.51884	6.78876	8.61261	2.96385	3.1216	2.84838	2.69366	9.10238	9.758	11.6959	13.6352	3.74003	5.06551	3.70136	3.53791
P21397	MAOA	Amine oxidase [flavin-containing] A	12	5.73844	5.2459	4.90506	6.34294	4.58387	8.31811	2.6047	3.71001	6.55612	6.97595	9.2285	10.8613	4.48295	9.61176	3.81231	7.02205
Q9BRR6	ADPGK	ADP-dependent glucokinase	12	7.5897	7.96142	5.68229	6.40571	5.01814	6.08215	3.6362	5.81515	7.30959	6.9994	6.66731	7.68405	5.66582	6.20585	4.83204	6.44517
Q15642	TRIP10	Cdc42-interacting protein 4	12	4.45928	4.67625	6.49831	5.28996	6.47583	6.77519	9.63009	8.99186	4.41242	4.71907	4.02723	3.2163	8.18684	8.52246	6.78827	7.33064
Q9Y676	MRPS18B	28S ribosomal protein S18b, mitochondrial	12	3.75912	3.59741	3.59178	5.13629	5.78034	7.67387	4.00993	5.15304	5.37285	6.0881	7.17643	8.40583	6.75232	9.06181	8.64647	9.79443
Q9P2B2	PTGFRN	Prostaglandin F2 receptor negative regulator	12	3.81266	3.96292	4.82663	4.20647	9.70421	8.35386	11.0037	8.57712	3.48824	3.79558	3.98265	2.86617	7.53078	6.4926	10.2407	7.1556
P51149	RAB7A	Ras-related protein Rab-7a	12	6.96661	7.38431	6.30077	6.72319	7.00749	5.48148	5.27073	6.41635	6.62284	6.34864	6.06741	5.97003	6.55368	5.70396	5.19464	5.98787
Q13416	ORC2	Origin recognition complex subunit 2	12	2.81608	2.07022	2.86669	2.67847	7.55711	15.1585	6.43618	8.12342	2.52576	2.48231	2.22916	2.2445	12.6754	14.1175	9.50443	6.51427
O43464	HTRA2	Serine protease HTRA2, mitochondrial	12	2.51192	2.23079	1.96384	2.48806	5.5564	12.9927	5.65354	10.1637	2.41296	2.2878	2.19461	2.78242	7.95572	15.8235	9.944	13.0381
Q9Y2Q9	MRPS28	28S ribosomal protein S28, mitochondrial	12	3.99159	4.4168	4.58967	6.52276	5.30608	5.76332	4.63736	3.99939	6.05116	6.83812	8.86554	9.60619	7.02201	8.36804	7.11237	6.90958
P00505	GOT2	Aspartate aminotransferase, mitochondrial	12	8.7827	9.05235	7.8555	14.0442	0.674847	0.658744	1.06651	1.76038	11.6817	11.9258	14.0113	15.3472	0.564124	0.705885	0.696	1.17276
Q14766-4	LTBP1	Isoform 4 of Latent-transforming growth factor beta-binding protein 1	12	7.86753	8.41163	8.01964	8.41361	6.08756	3.83887	6.22604	5.09192	7.24907	7.90498	5.12947	5.29076	6.05152	4.688	4.47428	5.25512
Q9H2U1	DHX36	ATP-dependent DNA/RNA helicase DHX36	12	5.27174	5.08541	4.65966	5.87795	8.04426	6.04347	4.93528	4.3383	5.30065	5.24562	5.14092	5.84049	13.4527	8.66879	7.84803	4.24671
Q07666	KHDRBS1	KH domain-containing, RNA-binding, signal transduction-associated protein 1	12	2.15023	1.60243	2.16136	2.15182	10.2221	14.8324	5.10334	10.8065	1.97993	1.66458	1.39403	1.25517	14.7208	12.7665	8.55217	8.6367
Q13510-2	ASAH1	Isoform 2 of Acid ceramidase	12	6.86415	8.10718	6.59328	6.94109	4.8588	6.49481	4.5881	8.47636	7.54968	6.24518	4.45195	4.3705	7.02814	6.47218	4.28706	6.67151
Q9UPQ0	LIMCH1	LIM and calponin homology domains-containing protein 1	12	5.48237	5.55567	8.71967	6.45437	6.03948	4.65947	9.92478	2.77686	6.96338	8.30621	7.95011	5.52762	5.52009	4.56373	7.65794	3.89823
O43148-2	RNMT	Isoform 2 of mRNA cap guanine-N7 methyltransferase	12	6.6787	5.13026	5.93722	5.74653	6.92985	5.54322	7.04768	5.87257	6.0897	5.11621	2.90412	2.15204	11.9008	9.03378	8.78115	5.13619
P31943	HNRNPH1	Heterogeneous nuclear ribonucleoprotein H	12	4.46977	3.58184	4.37809	4.12268	6.30737	7.79929	7.53465	9.51875	4.70832	4.43374	2.34737	1.94006	8.66261	8.35915	9.30804	12.5283
Q9BYD3	MRPL4	39S ribosomal protein L4, mitochondrial	12	2.92594	2.62309	2.90703	4.29884	7.13549	8.73573	6.54309	8.47427	3.80005	4.4882	5.1596	5.87477	8.08277	8.7068	10.2803	9.96399
Q96C24	SYTL4	Synaptotagmin-like protein 4	12	5.82515	5.50433	5.40278	5.71257	7.87817	6.57674	9.03032	6.46271	4.98361	5.46354	5.74232	5.43074	7.17087	5.04047	8.5187	5.25698
P50454	SERPINH1	Serpin H1	12	6.13753	6.76189	4.90522	4.91082	6.30695	8.00907	4.0045	7.42718	5.48211	5.4364	4.47265	5.20698	8.50544	8.40744	6.00635	8.01948
Q13492	PICALM	Phosphatidylinositol-binding clathrin assembly protein	12	5.2545	5.11703	7.87373	5.19893	6.70878	8.18554	8.30591	6.21795	5.80404	5.45951	4.97874	3.13264	5.89806	6.88948	7.28252	7.69264
Q32P28	P3H1	Prolyl 3-hydroxylase 1	12	8.68825	10.2201	5.76681	7.08439	3.64018	5.35371	2.98482	5.21785	8.71904	6.98749	6.52238	7.63851	4.6432	7.14736	3.76569	5.62023
Q9NP92	MRPS30	39S ribosomal protein S30, mitochondrial	12	4.50454	4.51119	4.52431	6.25072	5.59961	5.43859	4.87113	4.1316	6.17127	6.96715	9.03685	9.98179	6.35125	7.9033	6.80951	6.94719
P50281	MMP14	Matrix metalloproteinase-14	12	5.56487	6.41304	7.1391	6.01877	9.33943	7.04031	8.33573	7.19145	5.02368	4.66481	4.48029	3.48163	6.53081	5.70683	6.00378	7.06547
Q9Y305-4	ACOT9	Isoform 4 of Acyl-coenzyme A thioesterase 9, mitochondrial	12	8.44853	7.3322	6.60085	8.68381	2.50964	3.1056	2.34503	2.64421	9.49819	10.5454	11.6267	13.798	2.81529	4.44627	2.70729	2.89299
Q15629	TRAM1	Translocating chain-associated membrane protein 1	12	7.26367	7.33083	4.13358	4.90307	5.58818	7.04215	3.207	7.49035	6.34165	5.81777	5.50637	6.38627	6.6379	8.00751	5.72443	8.61927
Q9GZY8	MFF	Mitochondrial fission factor	12	5.09516	5.78904	4.83324	5.7388	5.54328	7.58187	4.01439	5.50007	5.69308	6.31874	7.42999	8.47488	5.68623	9.1394	5.42285	7.73897
P49642	PRIM1	DNA primase small subunit	12	4.46325	4.28229	4.73116	3.76512	5.18171	6.2634	7.74717	10.7425	4.59184	4.67198	2.46112	2.09022	10.4201	7.7407	11.6154	9.232
O95299	NDUFA10	NADH dehydrogenase [ubiquinone] 1 alpha subcomplex subunit 10, mitochondrial	12	4.89777	5.04718	4.65063	4.91015	5.16318	6.25169	2.79007	4.78009	6.68687	7.49987	8.50926	9.51914	5.96013	9.87157	5.14393	8.31848
Q9BVK6	TMED9	Transmembrane emp24 domain-containing protein 9	12	7.36355	7.93541	4.79871	6.60272	5.86921	6.0644	4.0064	6.73278	5.84573	5.53574	6.05893	7.44563	5.89532	6.57191	5.22212	8.05143
P17252	PRKCA	Protein kinase C alpha type	12	3.71186	4.2488	8.56987	5.55097	13.304	5.87911	12.0239	6.104	2.81757	3.40132	4.04055	3.37509	9.1683	5.13018	8.12055	4.554
P11413-2	G6PD	Isoform Long of Glucose-6-phosphate 1-dehydrogenase	12	7.77942	8.64976	6.99373	6.5444	5.86645	4.88694	7.87462	6.11637	6.97462	7.28512	5.73013	5.92853	4.89605	4.37624	5.95101	4.14661
P07602-3	PSAP	Isoform Sap-mu-9 of Prosaposin	12	8.14875	8.54212	7.53411	6.4126	6.30878	5.91601	3.87241	10.0485	6.95439	6.40457	4.34815	4.90058	6.6745	5.29678	3.9559	4.68186
P50897	PPT1	Palmitoyl-protein thioesterase 1	12	8.94188	10.9216	7.63618	8.57547	3.83763	5.13123	3.24838	4.96169	10.8818	8.77791	5.8409	5.90984	4.79046	4.44592	2.52877	3.57026
P08581	MET	Hepatocyte growth factor receptor	12	5.14692	5.21343	6.92088	6.89906	6.89644	5.33362	11.3388	4.54013	5.14547	5.20606	7.50739	5.63274	5.54753	4.15732	9.86415	4.65012
P49406	MRPL19	39S ribosomal protein L19, mitochondrial	12	4.44676	4.45651	4.29337	5.78092	5.87376	6.80147	4.56136	5.12701	6.03766	6.68365	7.7361	8.78988	6.43926	7.9529	7.26149	7.75789
Q6P4A7	SFXN4	Sideroflexin-4	12	4.07008	3.47395	4.43383	6.47768	5.36634	9.02685	3.85322	4.82703	5.72104	6.00363	8.37633	9.57212	6.19764	8.59536	5.81886	8.18601
Q9UH65	SWAP70	Switch-associated protein 70	12	3.82349	3.45049	3.4074	2.32473	7.05001	7.39432	6.61352	10.2979	3.33186	4.0044	2.34509	1.83459	13.4428	12.1904	10.1738	8.31526
Q6PIU2	NCEH1	Neutral cholesterol ester hydrolase 1	12	5.89411	5.69103	4.46509	5.84438	4.80032	6.35952	3.64364	5.32712	7.4815	6.01068	7.71503	9.04483	5.77016	7.35354	6.90218	7.69686
Q13283	G3BP1	Ras GTPase-activating protein-binding protein 1	12	1.67807	1.59463	1.9739	2.28305	9.93978	6.84527	10.6337	17.2961	1.63617	1.48912	1.52452	1.45506	11.8837	5.9799	15.5584	8.2286
Q8IXM3	MRPL41	39S ribosomal protein L41, mitochondrial	12	2.51327	2.67922	2.80896	4.36929	6.4219	5.82669	7.23163	7.47398	3.66536	4.14007	5.36198	5.80584	7.89622	8.63147	10.755	14.4191
O43447	PPIH	Peptidyl-prolyl cis-trans isomerase H	12	2.02559	1.53804	2.28125	2.23998	8.85225	12.8734	6.06483	11.996	2.00871	1.7179	1.12618	0.94416	14.0157	9.82909	13.7271	8.75982
Q96RD7	PANX1	Pannexin-1	12	4.85465	4.66671	6.26583	5.62387	9.1949	6.36119	10.4511	6.42814	4.82422	4.82877	5.97185	4.5942	6.7704	5.0362	8.2588	5.8692
O43852-3	CALU	Isoform 3 of Calumenin	12	12.1482	14.3464	8.45838	9.94019	1.50274	1.42684	1.48136	3.19308	11.6258	9.83593	8.84282	10.5366	1.19803	1.58271	1.32247	2.55834
P14384	CPM	Carboxypeptidase M	12	3.3662	3.03752	5.09616	4.97127	9.49968	8.49666	13.4145	5.74306	3.96277	4.22133	4.45135	3.36651	6.79308	5.42569	10.8967	7.25755
P07858	CTSB	Cathepsin B	12	10.0912	13.1489	7.44509	7.05085	2.55091	3.47563	2.29727	3.28102	13.8224	10.3968	6.18831	6.08931	4.00347	4.76472	2.40455	2.98964
Q13573	SNW1	SNW domain-containing protein 1	12	6.68786	5.89971	7.38873	8.17462	5.51202	6.39563	3.84488	6.46649	6.17573	6.61545	4.44197	3.79215	8.91004	7.46886	7.09627	5.12959
Q53GQ0	HSD17B12	Very-long-chain 3-oxoacyl-CoA reductase	12	6.89415	6.80005	4.50774	6.62548	6.60036	5.67699	4.32089	6.13793	6.92592	5.7488	6.40742	7.27844	7.13156	5.79967	6.1589	6.98572
P82650	MRPS22	28S ribosomal protein S22, mitochondrial	12	3.65998	3.16678	3.41833	4.70906	6.70045	8.83025	5.29684	6.0276	4.29227	5.37202	6.02773	6.63991	7.61901	9.62373	9.72037	8.89566
Q96DA6	DNAJC19	Mitochondrial import inner membrane translocase subunit TIM14	12	2.78473	2.5907	2.84176	4.10883	7.75141	10.3494	4.72678	7.10525	3.71463	4.10873	5.12895	6.01123	8.38388	11.2876	8.67759	10.4285
O60231	DHX16	Pre-mRNA-splicing factor ATP-dependent RNA helicase DHX16	12	7.65624	6.50861	7.54926	7.03718	5.18216	4.1832	6.52754	4.2012	8.51051	8.57757	3.50221	3.01686	6.92734	7.12929	8.69537	4.79546
Q9UMR2	DDX19B	ATP-dependent RNA helicase DDX19B	12	4.49974	4.34352	4.43351	3.20519	5.95982	8.89465	6.25395	13.5448	3.33742	3.53385	2.7078	2.39074	9.63996	10.0206	7.34665	9.88778
O96005	CLPTM1	Cleft lip and palate transmembrane protein 1	12	7.44974	8.71652	6.12231	7.08243	6.77049	4.64062	5.08878	5.55977	6.58451	5.72711	6.43402	6.85734	5.94774	4.87196	5.3658	6.78084
Q13405	MRPL49	39S ribosomal protein L49, mitochondrial	12	3.05084	3.1309	3.45143	4.59569	6.78516	8.04774	6.51757	8.01486	4.24759	5.05278	5.69812	6.36425	6.99573	8.43239	9.27812	10.3368
P61586	RHOA	Transforming protein RhoA	12	3.92607	3.9146	4.87872	4.47471	9.91689	7.01122	12.7228	8.96831	3.39294	3.572	3.36039	2.65271	8.96164	5.51738	9.62425	7.10535
Q8N3V7-2	SYNPO	Isoform 2 of Synaptopodin	12	8.25299	7.98577	9.42455	6.77178	8.2727	5.75576	7.66411	5.37533	5.96603	7.37981	5.22373	3.5063	4.8586	3.97147	5.8912	3.69985
O94919	ENDOD1	Endonuclease domain-containing 1 protein	12	7.00232	8.17252	5.38841	5.96653	7.0195	6.30357	6.53836	7.32743	5.67241	5.25615	5.62999	5.74913	5.37618	5.94133	5.2962	7.35996
Q9NTJ3	SMC4	Structural maintenance of chromosomes protein 4	12	6.76854	7.32497	10.1909	6.67511	5.47961	4.41212	9.65203	4.37132	5.99465	6.51723	6.28996	4.78482	5.03616	6.02691	5.61127	4.8644
Q04837	SSBP1	Single-stranded DNA-binding protein, mitochondrial	12	4.76427	5.57313	4.96449	8.86023	4.6033	4.59742	3.59078	3.89339	7.15544	7.73595	10.6435	11.9008	4.43426	6.07243	5.18368	6.02686
P61353	RPL27	60S ribosomal protein L27	12	2.47525	2.43238	2.05744	2.28932	9.15613	7.64199	9.76838	12.6555	2.13202	1.98923	2.10344	2.29504	12.8689	8.91533	10.564	10.6556
Q9BU61	NDUFAF3	NADH dehydrogenase [ubiquinone] 1 alpha subcomplex assembly factor 3	12	4.01474	3.80775	4.53736	6.64011	5.56287	7.02914	5.01705	5.67005	5.74175	6.47535	9.11374	9.38532	5.51048	6.77517	6.98133	7.73779
Q6IN84	MRM1	rRNA methyltransferase 1, mitochondrial	12	5.75269	6.31418	6.6836	9.04282	2.64144	2.29854	3.19696	2.19028	8.86393	9.85541	13.5612	14.7012	3.56153	4.56978	3.64037	3.12606
P82663	MRPS25	28S ribosomal protein S25, mitochondrial	12	4.00509	3.47977	3.82524	5.34493	5.83597	8.09055	4.2612	4.81957	5.43866	6.18908	7.40944	8.3558	7.37303	9.15791	8.19943	8.21432
Q5T8D3-3	ACBD5	Isoform 3 of Acyl-CoA-binding domain-containing protein 5	12	8.01487	8.97315	5.73314	7.71282	4.83562	4.45581	3.74393	4.71485	7.52322	6.84795	8.32735	9.66767	4.67366	4.96563	4.63134	5.17899
Q9HBL7	PLGRKT	Plasminogen receptor (KT)	12	3.04334	2.82102	2.76965	4.26416	8.51404	11.6996	5.09971	6.85038	3.75724	4.20621	5.24632	5.75407	6.00224	10.9298	8.55276	10.4895
Q8NBZ7-2	UXS1	Isoform 2 of UDP-glucuronic acid decarboxylase 1	12	7.47325	9.38481	5.7996	5.96147	5.43058	6.17013	3.88208	8.00665	6.55723	6.3726	5.87788	6.20939	4.40643	6.96993	4.45263	7.04533
P18615	NELFE	Negative elongation factor E	12	8.43675	7.3142	8.64847	5.8036	5.10015	6.40351	4.83332	5.60052	7.82765	8.40458	3.31188	2.76447	7.25958	7.33459	6.15295	4.80378
Q96A33	CCDC47	Coiled-coil domain-containing protein 47	12	6.37304	7.1375	4.46091	5.83446	6.04688	6.13483	3.44796	7.10338	6.12725	5.43326	6.73003	7.92705	6.81559	6.89377	6.04963	7.48447
Q9P2J5	LARS	Leucine--tRNA ligase, cytoplasmic	12	9.15254	9.74818	7.91739	8.13501	4.05408	4.07858	4.57076	3.75186	8.68808	8.02692	7.83734	7.41972	3.69729	4.91921	3.74171	4.26135
Q9H936	SLC25A22	Mitochondrial glutamate carrier 1	12	5.19393	4.60052	5.06962	6.45127	4.22627	5.85944	3.39039	3.78469	7.1109	8.07139	10.7522	12.2054	4.88478	7.17658	5.01388	6.20869
Q9Y399	MRPS2	28S ribosomal protein S2, mitochondrial	12	6.01483	5.80965	5.95677	7.59068	3.84163	3.65431	3.72858	2.94341	7.97379	9.11666	11.2826	12.0622	4.39614	5.75346	4.86157	5.0137
O60353	FZD6	Frizzled-6	12	6.21383	6.74755	5.82441	6.21686	6.44481	5.1111	7.56613	4.59822	6.27537	6.11728	7.72975	8.0146	5.74737	4.95699	7.19792	5.23782
O15498	YKT6	Synaptobrevin homolog YKT6	12	5.17279	5.42922	5.68279	5.27108	7.57266	8.08469	8.66405	7.69542	4.6198	4.78861	4.95607	4.67438	7.28189	7.25295	6.59822	6.25536
O95168	NDUFB4	NADH dehydrogenase [ubiquinone] 1 beta subcomplex subunit 4	12	2.75687	3.14552	2.90902	3.72827	7.37973	9.05467	3.76993	7.82768	4.172	4.53289	5.15918	5.98489	8.5103	12.065	7.91084	11.0932
Q9UBX3-2	SLC25A10	Isoform 2 of Mitochondrial dicarboxylate carrier	12	5.19188	5.18168	5.22948	7.13292	5.19955	5.91127	3.80055	4.28378	6.74081	7.55593	8.66597	9.39238	5.78847	7.48336	5.27749	7.16447
P61313	RPL15	60S ribosomal protein L15	12	4.94443	5.15757	3.4794	3.80235	8.53987	7.69632	6.18758	7.95006	4.29347	4.19566	4.47544	4.47477	10.0485	8.50456	8.25839	7.99163
Q9NP72	RAB18	Ras-related protein Rab-18	12	6.37769	7.86547	6.05533	7.24259	7.53928	5.44403	6.48012	6.03125	5.47031	5.30569	5.60833	5.99862	6.94285	5.64943	5.37002	6.61899
Q9Y2R9	MRPS7	28S ribosomal protein S7, mitochondrial	12	3.47004	3.63893	4.00462	5.53753	6.40821	6.35734	5.07564	4.95338	5.17706	5.74387	7.21563	7.61006	7.77029	8.39548	8.82025	9.82166
Q96KA5	CLPTM1L	Cleft lip and palate transmembrane protein 1-like protein	12	8.21995	8.92875	5.39618	5.89878	4.63784	5.78291	3.088	5.42906	7.81086	7.15574	7.13063	7.94374	5.05699	6.13473	4.56476	6.82108
P05387	RPLP2	60S acidic ribosomal protein P2	12	10.8253	10.2863	14.8012	11.0237	2.55053	2.57673	2.85216	4.19096	9.17064	8.85324	6.58643	5.95041	1.99564	2.06934	2.15731	4.11006
Q8TCC3-2	MRPL30	Isoform 2 of 39S ribosomal protein L30, mitochondrial	12	1.97756	2.00783	2.35491	3.56347	8.62426	6.98702	8.47083	9.83631	2.72615	3.18036	3.91692	4.28227	9.95486	7.99755	12.9314	11.1883
P06493	CDK1	Cyclin-dependent kinase 1	11	3.42966	3.3355	5.03291	3.97757	7.64481	8.30077	9.95285	11.4061	2.99557	3.38101	3.22602	2.79031	9.91653	6.67745	11.7087	6.22416
Q9P258	RCC2	Protein RCC2	11	7.79065	7.62459	7.69643	4.49148	4.43403	5.21876	8.07741	7.86387	6.05037	6.22395	4.61199	4.19353	5.96532	5.25972	7.01923	7.47868
O95159	ZFPL1	Zinc finger protein-like 1	11	8.49964	10.2804	7.42985	9.69541	3.98679	3.57525	2.97119	2.91723	8.30364	7.73323	10.418	12.03	2.37552	3.5398	2.68297	3.56112
Q14194-2	CRMP1	Isoform LCRMP-1 of Dihydropyrimidinase-related protein 1	11	4.07159	4.08997	5.04184	2.76386	6.23626	8.35342	9.70087	17.6563	3.15769	2.83983	2.11094	1.62985	7.92772	9.09968	6.73933	8.5808
P38646	HSPA9	Stress-70 protein, mitochondrial	11	5.49597	5.81216	6.13662	8.99333	4.64222	2.98563	4.66347	2.77004	8.18027	8.48162	10.5829	10.7782	6.20317	5.30155	5.30956	3.66337
Q8TAE8	GADD45GIP1	Growth arrest and DNA damage-inducible proteins-interacting protein 1	11	2.53446	2.32394	2.72162	4.33309	7.76166	9.12194	6.98925	8.55821	3.38489	3.82858	5.07742	5.50976	8.42359	8.67315	10.3707	10.3877
Q15262-2	PTPRK	Isoform 2 of Receptor-type tyrosine-protein phosphatase kappa	11	5.73948	5.84891	6.42075	5.43913	8.50613	7.94421	9.30217	7.02461	4.45676	5.25071	4.6114	3.58569	6.08836	6.05268	7.31701	6.41199
P18206	VCL	Vinculin	11	4.47072	4.40101	6.31669	4.62138	9.92683	7.49657	12.4237	7.06018	4.10123	4.29941	4.36473	3.0656	7.46998	6.01162	8.88065	5.08971
O00330	PDHX	Pyruvate dehydrogenase protein X component, mitochondrial	11	5.30832	5.29753	5.74173	8.20219	4.48796	4.4821	4.06571	3.22962	7.39642	8.00774	10.6041	11.1918	5.21923	6.09949	5.32804	5.338
Q3MIX3	ADCK5	Uncharacterized aarF domain-containing protein kinase 5	11	4.85858	4.96204	4.21218	5.45004	6.13699	8.68077	3.4676	5.94399	5.65927	6.17643	6.84147	7.68615	6.05883	9.14509	5.11726	9.60332
Q15293	RCN1	Reticulocalbin-1	11	10.732	12.2527	9.44208	12.4483	2.00861	1.24066	1.76196	3.27152	11.1678	9.9866	9.11314	10.4601	1.38862	1.29095	1.42993	2.00508
Q13751	LAMB3	Laminin subunit beta-3	11	9.77054	10.3117	7.87491	10.1364	3.50939	2.80503	2.26908	2.8068	8.29831	7.50929	10.0849	11.9172	3.25213	3.363	2.73711	3.35423
O95425	SVIL	Supervillin	11	7.51645	7.30529	8.6177	6.09707	8.42555	5.94399	8.00189	4.93588	5.89705	7.30499	5.39869	3.39407	5.58734	4.77694	6.58298	4.21413
Q9NVV4	MTPAP	Poly(A) RNA polymerase, mitochondrial	11	6.60771	7.12087	7.22516	9.61308	2.88561	1.86734	2.55403	1.91164	9.398	10.4126	13.7573	13.6838	3.08145	3.82667	2.88867	3.16606
A0A1B0GTL5	RAB11FIP5	Rab11 family-interacting protein 5	11	7.48586	6.29494	7.9038	7.5297	7.50505	5.95687	7.5587	5.54063	5.66981	5.76466	5.53836	4.1561	6.0854	5.39186	6.00282	5.61544
P63104	YWHAZ	14-3-3 protein zeta/delta	11	3.38941	3.67968	5.49589	4.56648	12.0228	6.33472	12.6477	8.36971	3.17449	3.41895	3.25882	2.19419	10.5476	5.83674	10.5574	4.50543
Q4KMQ2-2	ANO6	Isoform 2 of Anoctamin-6	11	4.94491	4.79528	5.34266	4.36363	9.32803	9.49196	9.1233	8.86537	4.18709	4.55148	4.08559	3.22393	6.41392	6.46256	7.58348	7.23681
Q86XP3	DDX42	ATP-dependent RNA helicase DDX42	11	7.95674	6.28977	7.19205	7.57552	5.90333	8.2726	3.99403	6.72375	6.50174	6.80299	2.64737	2.1324	7.19054	8.31316	5.55297	6.95104
O75150	RNF40	E3 ubiquitin-protein ligase BRE1B	11	8.22709	6.32533	7.68677	6.41405	4.54097	5.63023	6.1294	3.94007	7.62971	6.57363	4.96547	4.46038	7.73343	9.82901	5.49908	4.41537
Q9Y5K8	ATP6V1D	V-type proton ATPase subunit D	11	4.98365	5.35915	5.26908	4.68446	8.41267	9.4954	5.80729	10.6869	4.51237	4.77368	3.14721	2.97532	8.51305	8.30545	5.72018	7.35407
P98160	HSPG2	Basement membrane-specific heparan sulfate proteoglycan core protein	11	5.51672	6.2336	4.48435	4.95266	5.68823	7.13575	6.87996	9.79769	4.72828	4.34555	5.18721	5.18958	6.46273	8.98952	6.17702	8.23115
Q9H0D6	XRN2	5'-3' exoribonuclease 2	11	6.21674	5.33752	8.14586	5.53358	6.48016	4.26295	9.72568	8.04694	6.95106	6.59521	2.99748	2.07111	7.70348	4.33128	7.82272	7.77824
O76024	WFS1	Wolframin	11	9.42757	9.57046	5.53071	6.68712	5.59591	5.53792	3.52132	5.44051	7.26757	6.83706	6.65119	7.33502	5.2313	5.31539	4.30441	5.74654
Q86Y07	VRK2	Serine/threonine-protein kinase VRK2	11	8.21732	8.91411	5.80376	7.69848	4.7217	5.00003	3.07639	3.65463	7.50648	7.32851	8.41857	9.68428	4.87231	5.62803	4.42598	5.04941
Q9Y639	NPTN	Neuroplastin	11	4.26612	4.99286	5.13703	5.1964	8.51271	7.34923	9.12821	7.80927	4.36413	4.40477	5.31428	4.95247	6.94127	6.08022	8.30013	7.2509
Q93050-3	ATP6V0A1	Isoform 3 of V-type proton ATPase 116 kDa subunit a isoform 1	11	4.40318	4.61851	4.88495	4.62737	6.4459	6.1256	4.25344	6.44613	7.98119	7.96113	6.05514	5.23173	10.1468	7.71088	5.42759	7.6805
P07942	LAMB1	Laminin subunit beta-1	11	11.821	14.3019	5.72063	6.60941	2.96245	3.95141	1.88016	3.97104	11.2232	8.63518	6.11721	6.90237	3.86014	5.76668	2.1389	4.13834
Q9UKE5	TNIK	TRAF2 and NCK-interacting protein kinase	11	5.27333	5.09914	5.86901	5.07596	7.81584	6.53476	8.76071	6.64809	5.11728	5.46569	3.92064	3.06488	9.34568	7.84086	8.29096	5.87718
Q14126	DSG2	Desmoglein-2	11	4.68591	4.70741	6.28663	5.53661	10.6993	7.03756	11.302	7.22281	3.7189	4.01572	4.55829	3.32909	7.18935	4.61399	9.2049	5.89162
Q15436	SEC23A	Protein transport protein Sec23A	11	7.12808	7.59206	6.46403	6.12689	5.35587	7.19977	6.16361	6.8475	6.237	5.84497	5.21562	5.41013	5.77402	7.66934	5.74652	5.2246
P05023	ATP1A1	Sodium/potassium-transporting ATPase subunit alpha-1	11	4.61089	4.74469	5.57585	4.40271	9.4081	10.1607	9.36566	8.65793	4.28072	4.77746	4.51075	3.06276	5.10436	6.11093	8.37445	6.85204
P49821	NDUFV1	NADH dehydrogenase [ubiquinone] flavoprotein 1, mitochondrial	11	3.81679	3.58246	3.31141	3.96056	6.67242	8.53895	3.5809	6.99224	4.85845	5.13466	6.00608	6.89535	8.14215	11.3738	7.13419	9.9996
P62879	GNB2	Guanine nucleotide-binding protein G(I)/G(S)/G(T) subunit beta-2	11	3.58243	3.46927	5.25086	4.40887	12.0248	8.57069	11.7784	8.79687	3.13908	3.42366	3.55328	2.50035	7.58648	5.01399	9.99008	6.91099
P00558	PGK1	Phosphoglycerate kinase 1	11	7.09459	6.86047	8.67337	6.70564	6.20359	7.24188	7.01323	6.80585	6.5132	6.20712	5.71971	4.92565	4.82287	4.31324	5.72963	5.16996
Q9HCM4	EPB41L5	Band 4.1-like protein 5	11	4.90628	4.63637	6.82736	5.81606	10.4599	6.22158	12.7342	5.65994	4.49549	4.77936	5.34049	3.52353	6.2966	4.19306	8.71511	5.39465
Q53EP0	FNDC3B	Fibronectin type III domain-containing protein 3B	11	9.36453	10.4686	5.43876	7.51791	3.26635	3.67443	2.41044	2.84332	9.22199	8.91914	10.0673	11.8513	3.36606	4.30844	3.39537	3.88609
Q96HD1-2	CRELD1	Isoform 2 of Protein disulfide isomerase CRELD1	11	7.19096	7.76479	4.46284	4.79761	5.76431	6.37688	2.81787	6.59972	7.42363	5.94371	5.00899	5.30981	7.25031	9.61361	4.63423	9.04072
Q9ULG6-5	CCPG1	Isoform 5 of Cell cycle progression protein 1	11	11.4209	12.8885	6.79637	7.00036	2.98242	3.1962	1.8133	2.90186	10.7896	9.23032	8.28304	9.72017	2.90394	4.14388	2.28249	3.64669
P08069	IGF1R	Insulin-like growth factor 1 receptor	11	5.22491	5.34603	5.74614	5.50404	8.84718	7.67698	10.5974	6.89119	4.89882	4.9221	5.36112	4.599	5.6265	5.19836	8.11544	5.44477
P49368	CCT3	T-complex protein 1 subunit gamma	11	6.01356	6.30407	8.60138	6.11744	6.91986	5.59866	9.30503	5.721	5.92603	6.34585	5.51664	4.10314	5.81391	5.31943	6.5821	5.8119
O75477	ERLIN1	Erlin-1	11	8.92573	8.85315	5.3703	6.30977	5.28917	5.99865	3.50286	5.96973	7.74456	6.71425	6.20137	6.8095	4.72912	5.83709	4.81269	6.93205
Q9BQ52	ELAC2	Zinc phosphodiesterase ELAC protein 2	11	5.61745	5.316	6.84237	8.8443	3.40632	2.68439	5.90755	2.76215	7.87072	8.52458	12.6441	13.7077	3.81305	4.00837	4.76408	3.28688
P22307	SCP2	Non-specific lipid-transfer protein	11	12.5875	13.6309	7.14424	7.39424	2.95349	2.58004	2.22811	4.16386	10.1074	9.28232	8.59124	9.91426	2.36251	2.41691	1.94802	2.69497
Q86UU1	PHLDB1	Pleckstrin homology-like domain family B member 1	11	8.43493	7.62414	6.89232	4.94286	7.9915	6.58676	8.49765	4.95368	5.95523	5.83829	4.14884	3.13192	7.01903	7.11694	6.46254	4.40338
Q96G01	BICD1	Protein bicaudal D homolog 1	11	5.86099	5.2928	4.65047	3.94159	5.85819	8.15005	5.87401	8.11939	5.45535	5.80629	2.96682	2.86217	9.79886	10.6666	7.2293	7.4671
Q96A35	MRPL24	39S ribosomal protein L24, mitochondrial	11	3.74591	3.88538	3.87667	5.27485	6.07782	7.80077	4.86308	5.99114	5.10227	5.81281	7.49838	8.39027	6.80361	8.31657	7.97405	8.58644
P50895	BCAM	Basal cell adhesion molecule	11	3.79787	3.45313	4.36303	3.92007	10.551	8.42253	15.9856	8.55889	3.10532	3.74289	3.10392	2.33399	6.25779	4.79221	10.5805	7.03121
P08865	RPSA	40S ribosomal protein SA	11	3.3063	3.26578	3.72038	2.65579	7.76967	11.2654	8.42268	9.1854	3.04393	3.09053	2.02224	1.62337	11.1451	10.7419	9.55746	9.1841
P46199	MTIF2	Translation initiation factor IF-2, mitochondrial	11	6.73093	6.90027	6.79816	9.20009	2.59039	2.57413	2.79969	2.3792	9.13057	9.77992	12.9328	14.5566	2.87265	4.38136	3.12165	3.25158
Q9UNF0	PACSIN2	Protein kinase C and casein kinase substrate in neurons protein 2	11	4.36484	4.3206	5.83029	4.95552	8.61151	6.47522	12.4707	9.85655	4.16296	4.4007	4.68048	3.21658	7.35098	5.73347	8.03682	5.53279
Q9UKM7	MAN1B1	Endoplasmic reticulum mannosyl-oligosaccharide 1,2-alpha-mannosidase	11	8.23976	9.07846	6.29757	7.54268	5.38888	6.10332	3.6635	4.17615	6.96429	6.93949	7.98057	8.98595	3.58995	5.7404	3.69233	5.61667
Q7Z417	NUFIP2	Nuclear fragile X mental retardation-interacting protein 2	11	7.15184	7.47136	8.63376	11.0029	4.54446	3.69987	3.82241	4.45818	7.32534	6.8448	8.48254	8.97958	5.34915	4.15766	4.31141	3.76477
Q08945	SSRP1	FACT complex subunit SSRP1	11	4.16364	3.46967	5.2777	3.36011	5.52827	9.01367	11.3563	4.62821	3.956	4.46993	2.23057	2.29006	11.7745	10.8637	14.1067	3.51099
Q9P0K7-2	RAI14	Isoform 2 of Ankycorbin	11	7.25624	6.95045	8.02677	7.96457	6.39685	4.02512	8.02417	4.01666	6.3724	6.30569	7.78101	6.4218	5.4534	5.02879	6.01449	3.96162
O14617-5	AP3D1	Isoform 5 of AP-3 complex subunit delta-1	11	9.12728	8.66966	9.96961	6.76983	3.60984	5.17337	6.09114	4.00012	7.80196	8.26156	5.85648	5.1259	4.53369	5.78387	5.30542	3.92028
P20700	LMNB1	Lamin-B1	11	4.27276	4.02111	4.5453	6.00438	8.93098	7.76648	4.29523	8.60959	4.7209	4.60743	4.87661	5.24592	7.43993	7.73508	5.5846	11.3437
Q99805	TM9SF2	Transmembrane 9 superfamily member 2	11	7.13418	7.69863	5.38772	5.9766	7.28463	8.71835	4.27623	5.88969	6.13325	6.12774	5.36906	5.89852	5.31899	7.47592	4.06247	7.24803
Q93084-5	ATP2A3	Isoform SERCA3E of Sarcoplasmic/endoplasmic reticulum calcium ATPase 3	11	8.32348	8.90481	5.73316	7.08408	5.34398	4.16838	3.73998	4.73068	8.14319	7.28642	6.86699	7.50123	5.94243	4.86026	5.57619	5.79475
Q9BXP5	SRRT	Serrate RNA effector molecule homolog	11	6.03789	4.77451	5.86019	4.65628	5.35022	6.01673	6.75838	7.33618	6.95634	6.53076	2.53839	1.84862	9.32088	8.241	7.26142	10.5122
P41250	GARS1	Glycine--tRNA ligase	11	7.14869	6.95765	6.90298	8.56013	3.43771	3.09263	3.91797	2.61912	9.18415	9.56896	11.5637	12.3401	3.38371	4.69603	3.43208	3.19435
Q7KZI7	MARK2	Serine/threonine-protein kinase MARK2	11	5.18178	4.97363	6.15968	5.22598	8.32741	6.99329	11.5603	6.73338	4.22125	4.57899	5.27948	3.48416	7.29272	6.30681	8.38717	5.29396
Q96SB3	PPP1R9B	Neurabin-2	11	5.51414	5.36967	7.42122	5.77314	9.163	6.56499	10.2121	5.45208	5.08975	5.84874	5.49273	3.54786	6.24113	5.43288	7.92091	4.95567
Q96DB5	RMDN1	Regulator of microtubule dynamics protein 1	11	5.01815	4.60633	4.34763	5.25983	4.68101	9.36944	4.66445	6.33742	5.12143	5.32149	4.78195	5.64364	7.33364	13.3	7.05016	7.16342
P52948	NUP98	Nuclear pore complex protein Nup98-Nup96	11	7.44237	6.16711	11.2727	7.60539	5.42063	6.14879	4.24373	5.81053	7.17252	7.49626	4.51253	3.50157	6.51946	5.19068	5.28254	6.21315
Q9BZG1	RAB34	Ras-related protein Rab-34	11	6.86314	6.9712	6.48551	6.47173	7.22221	5.51153	6.86793	5.25463	6.09594	6.36419	6.78674	6.7513	5.69687	5.36594	5.61413	5.67701
Q9H2U2-2	PPA2	Isoform 2 of Inorganic pyrophosphatase 2, mitochondrial	11	7.06333	6.83051	5.62828	7.26628	2.64424	4.00598	3.15977	3.01881	9.0514	10.119	10.6347	11.9997	3.65992	7.06021	4.10071	3.75716
Q9P2N5	RBM27	RNA-binding protein 27	11	7.50608	6.22475	9.44156	9.95944	4.08429	6.48749	3.70416	4.75215	7.51323	6.48471	6.28638	5.48058	6.2798	7.91297	3.83722	4.04521
Q9Y3D9	MRPS23	28S ribosomal protein S23, mitochondrial	11	6.99163	5.88654	6.61097	9.04644	2.83411	3.06563	2.23265	3.11413	9.71183	10.3247	12.2771	14.0628	2.44198	3.08208	3.50428	4.81309
Q9Y2H6	FNDC3A	Fibronectin type-III domain-containing protein 3A	11	9.94624	10.8922	5.69032	7.20719	3.9206	4.22779	2.4183	3.52732	8.59319	7.79682	8.60367	10.0287	4.35434	5.24758	3.10616	4.43955
P11169	SLC2A3	Solute carrier family 2, facilitated glucose transporter member 3	11	3.99839	3.77485	4.35513	3.22528	8.47223	9.11133	10.121	8.48579	3.69623	4.09152	3.83719	2.66491	7.27043	7.64139	10.2821	8.97227
Q8WWI1	LMO7	LIM domain only protein 7	11	6.54901	5.99836	6.75958	5.31059	7.60351	6.70855	9.16003	4.9756	6.4426	7.22083	5.79042	3.9973	5.54444	5.1098	8.47536	4.35401
Q15738	NSDHL	Sterol-4-alpha-carboxylate 3-dehydrogenase, decarboxylating	11	7.62131	8.10349	5.18688	5.87012	5.90051	5.51222	4.09988	5.91764	7.30731	6.66047	6.77225	8.04437	5.69961	5.90245	4.95983	6.44166
Q9UIJ7	AK3	GTP:AMP phosphotransferase AK3, mitochondrial	11	1.39507	1.33744	1.62613	3.50703	10.1313	9.20855	7.38988	13.3352	1.74323	1.55577	1.95204	2.25695	11.5981	7.98691	14.6714	10.305
Q9H7Z7	PTGES2	Prostaglandin E synthase 2	11	2.29824	2.13213	2.58678	3.59391	8.15453	11.1966	5.39596	8.18826	2.72424	2.65539	3.35263	3.65836	10.3411	12.8448	9.99114	10.886
P35556	FBN2	Fibrillin-2	11	7.50638	8.53775	8.41713	9.51479	3.74259	2.51235	4.92407	3.08773	8.45954	7.68191	9.83462	10.8927	3.84342	3.68946	4.10527	3.25028
P15586	GNS	N-acetylglucosamine-6-sulfatase	11	7.32017	9.89106	6.18461	6.5848	4.11787	6.15837	4.09689	5.56516	9.4993	8.34232	5.43181	5.2901	6.86822	6.49087	3.15437	5.00408
Q9NYI0	PSD3	PH and SEC7 domain-containing protein 3	11	7.84967	8.43359	7.97984	7.2627	8.77246	5.81551	7.173	7.37235	5.18308	5.3487	5.30719	3.45199	5.60501	4.48026	5.66987	4.29479
P61619	SEC61A1	Protein transport protein Sec61 subunit alpha isoform 1	11	8.04785	8.62317	4.18983	4.36882	4.0626	6.5393	2.04974	5.28437	6.13789	6.77942	8.21782	11.1121	4.50317	9.27122	3.63882	7.17389
P25490	YY1	Transcriptional repressor protein YY1	11	5.88828	4.76482	8.60919	9.51769	6.85319	6.25696	4.37359	4.74494	5.59066	5.45783	4.45059	3.56429	12.6396	7.2634	6.70747	3.31754
Q9Y2J2-2	EPB41L3	Isoform 2 of Band 4.1-like protein 3	11	3.59395	4.00511	6.60837	5.60523	10.762	5.65464	15.9911	5.6803	3.56651	4.05843	4.9115	2.96011	6.46514	4.65413	9.30634	6.17713
Q08J23	NSUN2	RNA cytosine C(5)-methyltransferase NSUN2	11	7.06514	7.01432	7.74963	7.90512	3.61937	4.06006	3.95995	3.81125	8.01563	8.33936	10.4373	11.1949	3.63938	4.94954	3.53797	4.70114
A5A3E0	POTEF	POTE ankyrin domain family member F	11	5.30218	5.82685	8.05002	6.83639	8.09334	5.67296	11.8696	5.33315	4.73445	5.71639	5.65972	4.06333	6.14874	3.98529	8.67053	4.0371
Q07020	RPL18	60S ribosomal protein L18	11	4.20452	4.9937	3.29224	3.20217	7.6895	8.41225	6.84864	9.32302	3.6593	3.64839	3.9044	3.75707	9.04352	9.99923	7.91272	10.1094
P10301	RRAS	Ras-related protein R-Ras	11	4.78573	4.58669	6.08595	5.14786	10.5902	8.90716	10.7708	7.06959	3.87342	4.09295	4.48818	3.04077	6.95394	5.95824	7.47735	6.17111
Q8TDB6	DTX3L	E3 ubiquitin-protein ligase DTX3L	11	11.3983	9.81069	7.93076	6.21215	3.57239	4.59933	4.1547	2.99062	9.53965	8.24679	6.44449	5.70728	5.06507	7.06774	3.81582	3.44425
Q8IXB1	DNAJC10	DnaJ homolog subfamily C member 10	11	9.72997	12.5926	7.54635	8.50423	2.67599	2.60521	2.76455	2.52144	10.8401	8.77052	8.11419	8.89887	3.31132	4.77697	2.69308	3.6546
Q92979	EMG1	Ribosomal RNA small subunit methyltransferase NEP1	11	3.42638	2.85718	5.21386	4.74613	6.36202	7.64344	8.66098	8.1018	3.44181	3.05562	2.45532	1.91415	10.4414	11.621	12.0621	7.99676
Q6PCB7	SLC27A1	Long-chain fatty acid transport protein 1	11	10.9208	11.0327	4.9094	5.8668	3.58415	5.49127	2.33299	4.82505	9.28472	7.53484	6.63731	7.65619	3.92508	6.58894	3.33771	6.07206
O75648	TRMU	Mitochondrial tRNA-specific 2-thiouridylase 1	11	6.24941	6.38514	6.62673	8.5324	2.78551	2.77629	3.00299	2.51302	8.78738	10.0096	12.8304	14.4301	3.53523	4.47055	3.58267	3.48272
Q9UJS0-2	SLC25A13	Isoform 2 of Calcium-binding mitochondrial carrier protein Aralar2	11	6.15931	6.38698	6.28601	7.00919	4.15338	5.5649	2.40481	3.85863	7.56208	8.51542	9.55113	11.1484	4.29607	7.30368	3.26696	6.53303
A6PW57	PIP5K1A	Phosphatidylinositol 4-phosphate 5-kinase type-1 alpha	11	4.38622	4.34049	6.63433	5.97544	9.90418	6.34592	14.3301	5.20143	3.88429	4.31155	5.6573	3.83305	6.43459	4.58448	8.81652	5.36006
Q9HCU5	PREB	Prolactin regulatory element-binding protein	11	7.49086	8.68342	5.17748	5.9907	4.86149	6.13264	3.32577	5.28257	7.54598	6.59518	6.68119	7.782	5.56212	7.08246	5.03579	6.77036
Q9BXB5	OSBPL10	Oxysterol-binding protein-related protein 10	11	9.88574	10.5766	7.1233	8.24774	4.11701	4.83551	4.13303	4.13769	9.03352	8.47717	6.93847	6.48854	4.61863	4.76864	3.57485	3.04355
O43166-2	SIPA1L1	Isoform 2 of Signal-induced proliferation-associated 1-like protein 1	11	7.25534	6.87373	8.78736	7.48829	5.96481	4.33265	7.12854	3.04271	7.64209	8.60854	8.64135	5.59763	4.53322	4.42366	6.50156	3.17851
P50995	ANXA11	Annexin A11	11	7.05381	6.43887	8.19104	4.53695	7.7421	9.67049	5.38585	8.74554	6.09667	5.04031	4.08502	4.18899	5.40835	6.6427	5.01833	5.75499
P08572	COL4A2	Collagen alpha-2(IV) chain	11	9.20338	9.36926	5.45981	6.61577	4.65711	6.82088	2.91434	6.34632	8.09646	6.73926	5.50546	6.56832	4.67236	7.21957	3.69064	6.12106
Q6PI48	DARS2	Aspartate--tRNA ligase, mitochondrial	11	8.09119	7.83579	6.99857	9.44579	2.35399	1.75123	2.72887	2.52097	9.81012	10.7328	12.626	13.8191	2.74435	3.79854	2.56707	2.17562
Q9Y2L1	DIS3	Exosome complex exonuclease RRP44	11	7.72079	7.9438	8.06839	4.37261	4.50314	5.20268	6.68806	6.1205	7.64291	7.63983	3.63396	2.98551	6.42473	6.87895	6.0478	8.12635
Q9Y6Q2-3	STON1	Isoform 3 of Stonin-1	11	5.20152	4.92834	5.92111	4.94942	5.94542	10.8267	7.49831	7.35898	5.33719	5.6015	5.33397	3.94595	5.71667	7.86911	6.7805	6.78536
Q9BUB7	TMEM70	Transmembrane protein 70, mitochondrial	11	3.17252	3.44536	4.06786	5.20987	6.34004	8.60667	4.20795	6.00279	5.2884	3.78535	7.439	8.19267	7.66775	9.89298	6.82895	9.85185
Q969S9	GFM2	Ribosome-releasing factor 2, mitochondrial	11	7.52572	7.6698	7.29565	9.69893	2.35447	2.171	2.40768	2.15195	9.87456	8.80057	13.041	14.6128	2.93281	4.06112	2.5431	2.85885
O43242	PSMD3	26S proteasome non-ATPase regulatory subunit 3	11	6.17894	5.93498	7.35301	5.60279	6.4528	8.85751	6.16129	7.05196	5.88492	5.64994	4.79572	4.00554	5.61268	7.66864	5.59354	7.19576
Q6P9B6	MEAK7	MTOR-associated protein MEAK7	11	4.41963	4.2399	5.90803	5.1339	10.1428	7.50782	10.4757	7.2	4.14219	4.2451	4.72936	3.33483	7.85806	5.51824	8.96468	6.17982
Q8WVX9	FAR1	Fatty acyl-CoA reductase 1	11	8.42509	9.78585	6.73208	8.10365	3.90711	2.64369	3.55369	2.93516	8.64068	8.25394	11.9059	12.6389	3.2344	2.55641	3.4682	3.21522
Q9NUJ1	ABHD10	Mycophenolic acid acyl-glucuronide esterase, mitochondrial	11	5.38083	5.30403	4.54945	7.16597	5.27818	5.40668	5.9548	4.85785	6.61229	7.46547	7.81524	8.27104	7.35075	7.21125	6.41392	4.96226
O94973-2	AP2A2	Isoform 2 of AP-2 complex subunit alpha-2	11	5.53575	5.26595	8.17098	6.12906	6.3221	7.59321	7.75163	5.59726	6.26126	6.44308	6.94673	4.56333	5.23386	6.01111	5.97911	6.1956
Q9Y3L3	SH3BP1	SH3 domain-binding protein 1	11	6.69797	5.99849	4.608	3.60952	6.33378	7.77643	5.70382	7.41255	5.1044	5.18325	1.82102	1.40048	12.7257	11.1758	9.1986	5.25023
Q8TER5	ARHGEF40	Rho guanine nucleotide exchange factor 40	11	9.83322	9.59427	11.3075	9.27965	4.81123	4.04805	4.66451	3.50076	7.18731	7.8053	8.24627	5.991	3.15414	3.59462	3.5455	3.43662
Q92499	DDX1	ATP-dependent RNA helicase DDX1	11	6.80431	6.83056	7.35835	5.96498	6.62043	5.50554	5.51793	5.34602	6.30915	5.98566	4.03986	4.05983	10.2985	7.93617	6.41157	5.01109
Q07065	CKAP4	Cytoskeleton-associated protein 4	11	7.72073	8.48135	4.5782	5.88001	5.38829	5.26272	2.88487	6.92098	6.7575	6.03688	5.99264	7.41614	6.31604	7.43876	5.11812	7.80678
Q14764	MVP	Major vault protein	11	6.47058	6.5619	7.52724	5.86366	6.5752	6.6703	10.04	6.14431	5.1421	5.53982	4.69684	3.51125	7.60794	7.14023	6.49728	4.01135
P02452	COL1A1	Collagen alpha-1(I) chain	11	5.23851	5.12809	6.77729	6.26696	5.18792	4.11997	10.6325	12.0968	4.441	4.46132	4.26502	4.34919	9.29914	4.50149	5.82956	7.40532
P06865	HEXA	Beta-hexosaminidase subunit alpha	11	12.2345	13.5151	8.09065	8.31632	2.55475	2.4991	2.50935	3.12942	11.1823	10.1327	7.18074	8.0413	2.59711	2.96513	2.36921	2.6823
Q01518	CAP1	Adenylyl cyclase-associated protein 1	11	5.20844	5.93453	7.78438	5.62899	9.09484	6.53106	9.1774	7.21345	4.87136	4.86491	4.4992	3.42	7.27027	5.93578	7.38428	5.1811
O95870	ABHD16A	Phosphatidylserine lipase ABHD16A	11	8.12644	8.40533	5.35333	6.75907	5.05983	5.5266	3.78913	5.54863	7.89579	6.43603	7.41212	8.16098	4.99025	5.57752	4.88655	6.07239
O43776	NARS1	Asparagine--tRNA ligase, cytoplasmic	11	4.38481	4.13472	6.07721	2.73453	5.89951	7.44972	13.9074	7.78137	3.9844	4.05665	2.43354	1.9735	6.7084	10.3656	7.46456	10.644
P01857	IGHG1	Immunoglobulin heavy constant gamma 1	11	9.23516	3.22772	8.26558	3.16272	18.1233	11.9825	2.74031	3.89317	6.06032	2.54279	1.7065	1.46654	10.4689	4.13153	8.14198	4.851
Q96JJ3	ELMO2	Engulfment and cell motility protein 2	11	4.48037	4.77459	5.16617	4.7665	8.77173	6.26417	11.7895	9.34226	4.00706	3.99603	3.23894	2.84029	8.1207	7.09273	8.96847	6.3805
Q8ND04-2	SMG8	Isoform 2 of Protein SMG8	11	5.7679	6.6725	6.12703	4.25069	6.49853	4.52602	10.4224	4.1651	5.75351	6.21946	2.64164	2.01774	10.2843	9.98106	9.11667	5.55543
Q92552-2	MRPS27	Isoform 2 of 28S ribosomal protein S27, mitochondrial	11	5.72196	6.68087	6.1449	8.26133	3.33832	2.74146	3.25881	2.35219	8.64006	9.42803	12.2461	13.0562	4.30143	5.45061	4.10422	4.27354
Q13596	SNX1	Sorting nexin-1	11	5.61033	6.08391	7.95979	6.23218	7.52566	6.80107	9.09639	6.53901	5.23163	5.44425	4.91153	3.7664	6.45222	6.06625	6.94179	5.3376
Q5VUB5	FAM171A1	Protein FAM171A1	11	4.57012	4.37501	6.17767	5.83811	9.0483	8.26419	12.1412	6.21462	4.16642	4.52688	5.24075	3.80866	6.20428	5.41784	8.63787	5.36803
P08754	GNAI3	Guanine nucleotide-binding protein G(i) subunit alpha	11	4.25958	4.56607	5.81752	4.83679	10.9072	6.72031	11.8116	6.88721	3.8031	4.09004	4.51947	3.32609	7.30783	5.45618	8.94588	6.7451
Q03113	GNA12	Guanine nucleotide-binding protein subunit alpha-12	11	4.46524	4.84892	5.81407	5.1749	10.314	7.94953	10.2405	6.99537	3.99439	4.35026	4.69672	3.54136	7.01011	5.66905	8.51123	6.42433
O43264	ZW10	Centromere/kinetochore protein zw10 homolog	11	10.3826	11.9348	7.71003	8.1177	3.12346	2.9543	3.41299	2.61072	9.97393	8.80864	9.38297	9.80573	2.58332	3.41502	2.73882	3.04487
Q9UEU0	VTI1B	Vesicle transport through interaction with t-SNAREs homolog 1B	11	5.82996	6.61674	6.60044	6.13311	7.63825	7.14575	5.22524	7.10396	6.22967	6.3457	5.42041	5.05272	7.05023	6.30932	5.41865	5.87985
Q96RQ3	MCCC1	Methylcrotonoyl-CoA carboxylase subunit alpha, mitochondrial	11	8.97988	7.1903	6.26734	7.86738	2.9667	2.64856	3.68559	3.72981	8.6501	10.8531	10.3718	10.2466	4.20114	4.20675	3.7377	4.39726
O95202	LETM1	Mitochondrial proton/calcium exchanger protein	11	4.82284	4.34319	5.0892	7.54301	6.10941	6.16483	4.11279	4.18134	6.26887	6.82741	8.70356	8.94023	6.66844	7.28905	6.0277	6.90813
Q9Y6M9	NDUFB9	NADH dehydrogenase [ubiquinone] 1 beta subcomplex subunit 9	11	2.67881	2.95139	2.97376	4.01091	7.12128	8.84475	3.74441	8.27973	4.08132	4.29396	5.57089	6.42048	8.4551	11.516	8.45742	10.5998
O75431	MTX2	Metaxin-2	11	3.16823	3.4019	3.58335	5.11686	7.10926	8.99953	4.48754	5.32676	4.80331	5.47042	7.15185	8.21143	6.91593	9.96452	7.14039	9.14871
Q96HC4	PDLIM5	PDZ and LIM domain protein 5	11	6.27978	5.96305	7.01156	4.3544	6.11893	5.74748	11.301	9.027	4.98679	5.08584	3.22148	2.39844	6.82202	6.49472	8.87187	6.31567
Q9UBU8	MORF4L1	Mortality factor 4-like protein 1	11	2.61709	1.72858	2.75946	2.53526	8.26266	15.1642	5.31112	11.4911	2.23818	1.89377	1.77921	1.59589	11.3629	11.3852	11.9084	7.9669
Q96B97	SH3KBP1	SH3 domain-containing kinase-binding protein 1	11	5.91467	4.83417	8.24634	3.90643	6.94635	7.81543	8.61653	13.0709	4.32179	4.67629	2.79494	2.09628	7.31503	6.92342	6.76648	5.75496
O75787	ATP6AP2	Renin receptor	11	5.71798	6.00141	5.27186	6.1061	5.98522	6.91643	5.00465	6.62618	5.75867	5.02932	6.2503	6.7887	6.69715	7.12576	6.44312	8.27716
Q96RR1	TWNK	Twinkle protein, mitochondrial	11	6.00419	6.92163	7.6168	10.5879	2.58781	1.71017	2.90984	1.95359	8.78569	9.31984	14.3878	15.952	2.73391	3.1409	2.95342	2.43458
Q9NUL7	DDX28	Probable ATP-dependent RNA helicase DDX28	11	5.96255	6.22977	6.24885	8.27732	3.06707	3.36323	3.01273	2.70915	8.96618	9.96481	12.4179	13.4361	3.81117	4.81244	3.7874	3.93332
Q9Y657	SPIN1	Spindlin-1	11	2.42889	1.87685	2.35383	2.11585	8.79862	12.8527	6.57262	10.5511	2.12423	2.04613	1.10784	1.10413	12.9672	14.6961	10.1885	8.21533
Q96EY1	DNAJA3	DnaJ homolog subfamily A member 3, mitochondrial	11	3.41568	2.93022	3.46474	5.40558	7.38522	9.11778	5.0656	6.34295	4.59598	4.95705	6.35927	7.21645	7.45699	8.67544	9.75486	7.85619
Q5JPH6	EARS2	Probable glutamate--tRNA ligase, mitochondrial	11	6.16172	6.67783	6.92108	10.54	2.85868	2.03405	3.4972	2.3952	9.02104	9.5053	12.5362	13.2587	3.75601	3.95375	3.72442	3.15883
P21283	ATP6V1C1	V-type proton ATPase subunit C 1	11	8.6571	9.43237	8.25135	6.75763	6.28469	5.4267	4.31174	6.25131	7.70126	8.11094	4.85006	4.36744	5.71411	5.90071	3.55772	4.42486
Q9Y4K0	LOXL2	Lysyl oxidase homolog 2	11	6.81812	7.49517	6.90009	7.34795	4.32192	4.67399	5.91596	5.38452	6.91154	6.29984	7.59848	8.3793	4.84487	5.61665	5.4702	6.0214
P24534	EEF1B2	Elongation factor 1-beta	11	5.1142	6.29512	5.60176	4.32356	4.82433	5.0051	6.68857	11.7652	5.26005	5.3537	3.90094	3.70159	5.63267	6.76576	7.79632	11.9712
Q96S52	PIGS	GPI transamidase component PIG-S	11	7.10566	7.21978	4.52018	5.72595	5.32209	7.29396	3.80791	6.85746	6.79681	5.9468	6.00533	7.2516	6.05879	7.14235	5.48301	7.4623
Q15691	MAPRE1	Microtubule-associated protein RP/EB family member 1	11	2.13764	2.41619	3.34661	2.72746	9.61586	7.1142	9.35211	12.0095	2.26308	2.54606	2.08915	1.69173	16.8139	9.02236	11.739	5.11514
P45954	ACADSB	Short/branched chain specific acyl-CoA dehydrogenase, mitochondrial	11	5.84102	5.68077	4.65344	6.93631	4.22528	4.07505	6.07952	4.35635	7.36153	8.17518	8.48478	9.46029	5.56361	7.11345	6.76093	5.23249
Q00587	CDC42EP1	Cdc42 effector protein 1	11	6.17188	6.1959	7.58671	6.11862	7.67995	5.82987	8.34589	5.759	5.52593	6.12629	5.0531	3.9748	7.73854	5.00519	6.9314	5.95692
P55795	HNRNPH2	Heterogeneous nuclear ribonucleoprotein H2	11	4.96136	4.36878	5.38585	4.10683	5.77366	7.80058	6.85644	9.03247	5.46736	4.69397	2.49417	2.15846	7.95093	8.78328	7.45342	12.7125
Q9NUQ2	AGPAT5	1-acyl-sn-glycerol-3-phosphate acyltransferase epsilon	11	5.14275	4.54331	4.77934	6.82955	4.93149	6.73816	3.55606	4.91997	6.33522	6.36926	9.38035	10.6382	5.71972	7.49063	5.28783	7.33816
P09001	MRPL3	39S ribosomal protein L3, mitochondrial	11	4.16022	4.21204	4.45549	5.73212	5.43348	6.51949	4.82433	5.07451	5.63633	6.19411	8.4854	8.9862	6.54193	8.36193	7.03625	8.34618
P50552	VASP	Vasodilator-stimulated phosphoprotein	11	5.16047	5.5004	7.76559	6.29978	8.98792	6.04409	10.9581	6.98744	4.89361	5.04004	4.93359	3.63208	6.87542	4.18478	8.69082	4.04592
P25705	ATP5F1A	ATP synthase subunit alpha, mitochondrial	11	5.43809	5.62466	5.5642	6.16043	5.15336	5.61172	5.09404	4.76609	6.51691	7.36619	8.66267	8.82488	5.69824	7.07955	5.68938	6.74961
O75131	CPNE3	Copine-3	11	5.06658	5.36607	9.23556	5.82972	8.68737	6.32931	7.0716	5.15063	5.33259	5.79285	6.61504	6.7533	6.31679	5.25362	6.38964	4.80931
P61513	RPL37A	60S ribosomal protein L37a	11	2.63526	2.29424	1.92252	2.29586	7.53201	6.94023	9.59545	11.5662	2.15191	1.89653	2.50794	2.28567	13.2552	7.85651	11.4757	13.7888
P23528	CFL1	Cofilin-1	11	4.51438	5.98634	7.04056	6.27884	8.52165	3.76105	14.0478	4.78768	4.98906	5.38221	5.82019	4.34401	7.22706	3.93938	10.155	3.20469
P51553	IDH3G	Isocitrate dehydrogenase [NAD] subunit gamma, mitochondrial	11	7.0798	7.43289	6.44252	7.9932	2.92012	3.07815	3.35466	3.52335	8.60271	9.893	10.533	11.6764	3.96442	5.12597	3.75232	4.62754
O60568	PLOD3	Multifunctional procollagen lysine hydroxylase and glycosyltransferase LH3	11	8.51562	8.34802	5.4528	7.1787	4.31242	6.54034	3.21512	5.41436	7.58162	6.52719	7.35076	9.15353	4.45682	6.40016	4.10587	5.44667
Q70UQ0-4	IKBIP	Isoform 4 of Inhibitor of nuclear factor kappa-B kinase-interacting protein	11	7.50995	8.69092	4.87985	6.05743	5.78437	4.72482	2.75091	5.93245	7.13364	6.65992	6.80564	7.8929	6.30365	6.86187	5.01826	6.99344
Q70UQ0	IKBIP	Inhibitor of nuclear factor kappa-B kinase-interacting protein	11	7.43353	7.58441	4.36721	5.61814	5.56615	5.90233	3.15241	6.84838	6.52724	6.30308	6.35039	7.58286	6.33227	7.57219	5.18484	7.67457
Q8WWV3	RTN4IP1	Reticulon-4-interacting protein 1, mitochondrial	11	3.81426	3.77025	4.55755	8.92426	6.18214	4.91964	6.65503	6.86837	5.24912	5.97242	6.422	6.79626	8.02723	5.48164	9.61235	6.74746
P15170-3	GSPT1	Isoform 3 of Eukaryotic peptide chain release factor GTP-binding subunit ERF3A	11	6.27738	6.49904	8.91903	6.3973	6.43611	5.7282	9.24265	5.51517	5.95539	6.26349	5.8097	4.3956	5.27689	5.13536	6.31705	5.83164
Q9NQC3	RTN4	Reticulon-4	11	3.80682	3.09872	3.72176	4.69399	9.76334	10.1141	9.061	9.9448	3.25012	3.16465	4.43065	4.52218	7.14217	6.37126	8.8827	8.03178
O15270	SPTLC2	Serine palmitoyltransferase 2	11	7.99418	8.49934	4.89629	6.25526	5.09399	5.74083	3.57482	4.99527	7.72091	6.44892	7.36873	8.25878	5.3847	6.08517	5.01755	6.66527
O14949	UQCRQ	Cytochrome b-c1 complex subunit 8	11	2.37481	2.50209	2.35012	3.69953	7.83986	10.5965	4.44996	8.57724	3.35188	3.72174	4.23787	4.94495	9.38884	11.5605	8.96449	11.4396
Q8N6G5	CSGALNACT2	Chondroitin sulfate N-acetylgalactosaminyltransferase 2	11	7.14454	8.56199	5.63252	6.10642	5.69399	8.06109	3.87828	4.6818	7.02421	6.20677	6.22616	7.13106	3.89907	8.33429	3.76063	7.65718
Q9C0E8	LNPK	Endoplasmic reticulum junction formation protein lunapark	11	7.46377	10.2126	6.01623	6.75276	5.43995	4.21497	4.34114	4.56131	7.56242	6.73442	6.66596	7.2314	5.4752	5.92528	4.48675	6.91586
Q9H089	LSG1	Large subunit GTPase 1 homolog	11	8.78571	8.79961	7.51531	10.5177	2.80744	2.86834	3.15099	2.54099	7.69497	6.87602	12.7826	13.2739	2.66894	3.57378	2.96732	3.17633
P40429	RPL13A	60S ribosomal protein L13a	11	4.50061	4.35944	3.16474	3.67809	7.80252	9.14251	6.21972	9.52902	3.67687	3.73184	3.82215	4.13625	8.78751	9.67123	8.17127	9.60623
O15371	EIF3D	Eukaryotic translation initiation factor 3 subunit D	11	5.09291	5.15467	6.90443	6.22067	6.47781	5.98758	10.1331	6.79874	4.67205	4.80727	4.19807	3.40892	8.4322	7.42258	8.79716	5.49182
Q5SWX8	ODR4	Protein odr-4 homolog	11	8.40112	8.57247	5.87155	7.64473	3.82494	4.54082	3.26587	4.65156	8.96241	7.37011	8.13418	9.41849	4.74908	4.92989	4.14758	5.5152
Q9C0C2	TNKS1BP1	182 kDa tankyrase-1-binding protein	11	6.12218	7.25669	9.57165	7.29464	6.48726	4.5939	8.44548	3.63992	6.20386	7.02352	7.75336	6.02838	4.74999	5.03065	6.12352	3.67501
Q9P0M9	MRPL27	39S ribosomal protein L27, mitochondrial	11	2.34516	2.47829	2.45582	3.73592	7.62175	7.55334	7.93811	8.40573	2.9696	3.76271	4.60377	5.21693	9.37311	9.54744	10.986	11.0064
Q08426	EHHADH	Peroxisomal bifunctional enzyme	11	11.2198	12.7723	6.96462	8.49335	1.98628	2.16835	2.79197	2.57445	10.6164	9.64461	9.61113	11.8146	1.87538	2.65739	2.20899	2.60049
Q9H0H5	RACGAP1	Rac GTPase-activating protein 1	11	6.60636	6.39573	12.468	11.1234	3.05446	2.25416	7.83198	1.75148	8.70838	9.52363	10.8159	6.09072	3.64693	2.56017	5.11681	2.05195
Q8WWI5	SLC44A1	Choline transporter-like protein 1	11	4.9567	4.97676	5.22767	3.96312	10.3007	9.08403	10.0862	9.7239	3.55886	4.35046	3.02309	2.24036	6.66571	5.93046	8.96901	6.94304
O15173-2	PGRMC2	Isoform 2 of Membrane-associated progesterone receptor component 2	11	6.35934	6.65119	5.03699	6.57274	6.35456	6.82171	4.34498	6.6823	6.83778	5.56727	5.91975	6.85776	6.42523	6.61987	5.55006	7.39847
Q9NPL8	TIMMDC1	Complex I assembly factor TIMMDC1, mitochondrial	11	4.08126	4.04802	4.35694	6.37765	6.93176	7.89392	4.46773	5.38485	5.33416	5.64887	7.429	8.48711	6.68385	8.10998	6.61674	8.14814
Q9BW91	NUDT9	ADP-ribose pyrophosphatase, mitochondrial	11	7.73032	7.87576	6.9577	10.4194	2.30336	2.44007	2.26672	2.41072	9.93792	10.5661	12.6236	14.4528	2.65098	2.95455	2.30815	2.10184
Q8NFZ8	CADM4	Cell adhesion molecule 4	11	3.66933	3.05601	4.79512	5.07246	12.8633	9.27287	12.5202	11.0111	2.90235	2.99478	2.97366	2.11473	6.31375	4.51887	9.11165	6.80978
Q8IUF8	RIOX2	Ribosomal oxygenase 2	11	4.78348	4.50856	6.92595	5.18431	6.5737	6.84775	7.68782	6.30513	5.95956	5.41924	2.94188	2.20741	9.6402	8.91122	9.80273	6.30106
Q9NV96	TMEM30A	Cell cycle control protein 50A	11	5.59006	6.09095	5.96837	5.46623	8.2899	6.57495	8.63415	6.97781	4.95927	5.17624	5.48698	4.90181	6.9537	5.83291	7.13618	5.96049
P18031	PTPN1	Tyrosine-protein phosphatase non-receptor type 1	11	8.4127	8.76324	5.83905	7.58589	4.12303	4.12489	2.8471	3.34212	8.6432	7.93689	9.71872	11.3145	3.83313	4.86804	3.97696	4.67057
Q99653	CHP1	Calcineurin B homologous protein 1	11	4.46347	4.60453	4.96784	6.06045	7.81513	6.15104	9.30766	7.05028	4.74988	4.7686	6.13208	6.14824	6.57314	5.04542	8.81686	7.34539
Q9Y625	GPC6	Glypican-6	11	4.50276	5.13169	6.59891	6.29617	9.96095	5.15061	13.124	7.12802	3.68204	4.00433	4.33451	3.23127	6.51336	4.55039	8.8842	6.9068
Q9NV70	EXOC1	Exocyst complex component 1	11	6.84559	6.93823	7.56442	6.74235	7.77271	5.60633	8.02676	6.25734	5.97908	5.7781	5.89129	4.08649	5.68972	5.18172	6.39263	5.24726
Q13418	ILK	Integrin-linked protein kinase	11	6.35162	6.69487	7.46712	5.50456	9.01243	6.04695	9.40462	6.55226	5.04034	5.66951	4.98864	3.64275	6.8524	5.13768	7.18075	4.45351
Q96AY3	FKBP10	Peptidyl-prolyl cis-trans isomerase FKBP10	11	10.1245	12.065	7.67588	9.39933	2.30736	2.53371	2.63225	2.9241	10.0388	9.21304	8.99824	10.3049	2.72758	3.56223	2.60615	2.88689
Q9UPN6	SCAF8	SR-related and CTD-associated factor 8	11	8.82447	7.42954	8.98839	8.96049	4.13018	3.86692	4.44182	2.91464	10.0601	9.36313	4.60095	3.70835	7.22308	5.6123	6.12121	3.7544
Q96CW1	AP2M1	AP-2 complex subunit mu	11	5.32811	4.80412	7.50843	5.65794	9.22367	8.27817	7.84804	6.35968	5.26912	5.47582	5.96774	3.91333	5.83248	5.96479	6.70665	5.86189
P49841-2	GSK3B	Isoform 2 of Glycogen synthase kinase-3 beta	11	3.97568	4.13357	5.47471	6.17227	12.9628	4.23551	13.456	7.19508	3.69905	3.71975	3.32534	2.47457	9.44909	3.20568	11.5221	4.99882
Q9H5Q4	TFB2M	Dimethyladenosine transferase 2, mitochondrial	11	6.35811	6.45777	7.27451	10.0588	2.40489	1.85801	2.78911	1.60511	8.94511	9.97825	14.8492	16.4589	2.53301	3.19582	2.81013	2.42328
P12268	IMPDH2	Inosine-5'-monophosphate dehydrogenase 2	11	6.13277	5.3807	7.85357	6.13845	6.11059	7.26221	11.7369	8.68192	5.33311	5.71533	4.95867	3.74212	4.30805	5.57243	5.38617	5.68706
Q9NYL9	TMOD3	Tropomodulin-3	11	4.21976	4.05209	6.56874	5.38313	11.0917	6.59672	12.2001	6.80978	3.94299	4.44123	4.51417	2.96137	7.91272	5.24707	9.03834	5.02014
P31150	GDI1	Rab GDP dissociation inhibitor alpha	11	6.47099	7.3381	8.74979	6.55383	5.59537	5.81847	8.02701	6.19713	6.75313	7.04053	6.21915	4.96975	4.8422	4.90769	5.54357	4.9733
P08621	SNRNP70	U1 small nuclear ribonucleoprotein 70 kDa	11	6.71061	4.92562	6.54247	6.07085	5.93625	13.4698	3.87158	4.6014	7.47036	5.9613	3.35682	2.22488	8.28735	8.81081	3.65721	8.10268
Q9Y262	EIF3L	Eukaryotic translation initiation factor 3 subunit L	11	6.70498	7.23766	8.0769	6.02791	5.49486	5.1977	7.63635	6.37602	6.52732	6.54022	5.82247	4.7823	4.92122	6.10747	5.55662	6.98999
P54709	ATP1B3	Sodium/potassium-transporting ATPase subunit beta-3	11	4.06022	4.03739	4.94887	4.05725	11.2911	6.8255	12.3146	9.62717	3.29243	3.69921	3.45444	2.30972	7.6073	5.31436	10.3911	6.76943
Q8NBJ4	GOLM1	Golgi membrane protein 1	11	6.45283	6.26695	5.03256	6.82787	7.01776	10.7452	4.56455	6.3062	5.45994	5.00499	5.62544	6.82077	4.87643	7.11658	4.84518	7.03677
Q15459	SF3A1	Splicing factor 3A subunit 1	11	1.44478	1.09907	1.93012	1.33689	8.03492	11.4762	10.3567	15.8314	1.46182	1.26625	0.772346	0.64909	9.26194	10.1804	8.00495	16.8932
P29992	GNA11	Guanine nucleotide-binding protein subunit alpha-11	11	4.19754	4.03316	6.43697	5.24975	9.92353	7.17824	12.339	6.26744	3.95663	4.42559	5.09796	3.55334	6.92012	5.17747	8.78785	6.45544
Q969P0	IGSF8	Immunoglobulin superfamily member 8	11	3.66469	3.66249	4.46442	3.54661	9.96215	10.43	11.0259	9.46367	2.94525	3.07584	2.57358	2.24945	7.22053	6.78485	10.086	8.84458
P49674	CSNK1E	Casein kinase I isoform epsilon	11	7.02688	6.02666	6.91985	6.7219	6.679	7.32275	6.59134	5.03359	5.22931	5.07453	4.5327	3.95854	8.54992	8.45112	7.46569	4.41622
Q05682-4	CALD1	Isoform 4 of Caldesmon	11	5.74795	6.41502	10.0729	7.27795	8.89558	4.40421	11.1886	6.26279	4.60313	5.62649	4.93119	3.6816	6.28338	3.20848	7.42676	3.97392
Q96A26	FAM162A	Protein FAM162A	11	3.18335	3.09793	3.75712	5.88521	7.12061	10.078	4.52238	6.33892	4.50544	4.71928	5.86014	6.35709	8.04455	9.89917	7.34921	9.28158
Q9UHQ9	CYB5R1	NADH-cytochrome b5 reductase 1	11	5.78492	5.46949	4.10729	5.68391	5.55347	6.44	3.20699	5.17485	6.15316	6.4537	7.44119	8.60215	6.05972	8.29957	7.1295	8.44006
O95816	BAG2	BAG family molecular chaperone regulator 2	11	3.62268	3.78668	3.89169	4.98174	7.71184	9.42888	6.36382	8.0311	4.22835	4.18679	5.24349	5.40344	8.25413	8.35461	8.52866	7.98209
Q13636	RAB31	Ras-related protein Rab-31	11	6.30347	6.44347	5.99424	7.01158	6.74353	6.08862	6.9237	5.09566	6.50734	6.40227	7.2501	7.61569	5.46359	5.13672	5.85339	5.16662
P0DPI2	GATD3A	Glutamine amidotransferase-like class 1 domain-containing protein 3A, mitochondrial	11	6.57685	6.31531	5.32608	7.37512	3.22591	3.34032	3.75573	3.20474	9.00586	9.77239	10.7467	11.9274	4.56042	6.28749	4.66797	3.91176
Q03518	TAP1	Antigen peptide transporter 1	11	8.23135	8.4402	5.2883	6.67464	4.20264	4.55986	3.17805	3.91365	9.06909	7.60113	8.26442	9.08314	4.95743	5.85971	4.88429	5.7921
Q96FS4	SIPA1	Signal-induced proliferation-associated protein 1	11	6.00412	6.03004	7.21586	5.23808	7.94492	5.71061	10.2445	5.724	5.24986	6.33578	5.4428	3.50504	6.63283	5.26731	8.29327	5.16099
Q9Y3I0	RTCB	RNA-splicing ligase RtcB homolog	11	6.76875	6.04643	7.09714	5.77552	5.82195	6.40377	5.25513	5.4021	5.96738	6.10118	4.12965	4.30625	9.3182	9.22317	6.91819	5.46519
Q9Y2D4	EXOC6B	Exocyst complex component 6B	11	6.73177	7.33673	7.58823	6.00317	8.63874	5.40875	9.53784	4.63831	5.6822	6.19369	5.61875	3.6832	6.18497	5.35872	6.70921	4.68572
Q6P4E1	CASC4	Protein CASC4	11	6.26059	6.99072	4.7458	5.42512	6.61118	9.15362	4.64326	6.32627	5.86295	5.26358	4.99163	5.61335	5.24113	8.89945	5.51253	8.45883
Q9UMX5	NENF	Neudesin	11	10.9088	12.1439	9.445	11.1746	1.73007	1.40182	2.24297	2.82617	10.7842	10.677	10.2342	10.9035	0.987459	1.1495	1.41723	1.97359
P56937	HSD17B7	3-keto-steroid reductase	11	6.49907	7.47604	5.04829	6.13741	5.3373	5.14573	4.06817	5.07757	7.36913	6.78122	8.43601	8.96372	5.64819	6.6403	4.64329	6.72856
Q9NVS2-2	MRPS18A	Isoform 2 of 39S ribosomal protein S18a, mitochondrial	11	1.93901	1.88355	2.52828	3.77829	7.82992	7.42581	7.98072	10.3219	2.90639	2.94468	4.1697	4.57144	9.71059	7.68741	13.4003	10.922
P53992	SEC24C	Protein transport protein Sec24C	11	8.06558	9.49472	8.52709	8.37541	4.67607	4.59246	5.97162	4.08256	7.9773	7.4006	7.62034	6.92192	3.52066	4.1238	4.58685	4.06303
Q9ULF5	SLC39A10	Zinc transporter ZIP10	11	5.51265	5.58615	6.66178	5.73664	9.32893	6.92241	10.3274	6.81414	4.53287	4.93739	5.09227	3.83216	6.42336	5.26493	7.55426	5.47266
P37235	HPCAL1	Hippocalcin-like protein 1	11	4.72039	5.20116	5.2194	4.7709	9.11583	7.77852	9.31744	6.16076	4.80125	4.76255	4.45707	3.83322	7.46587	7.70056	7.65459	7.04051
Q9H4L5	OSBPL3	Oxysterol-binding protein-related protein 3	11	10.2045	12.0362	6.12838	7.74187	4.86432	4.19079	5.55281	4.60123	7.24311	6.04342	8.11968	8.51561	3.78827	3.45496	3.92474	3.59012
Q9BWT3	PAPOLG	Poly(A) polymerase gamma	11	9.82448	8.22398	8.18947	7.15556	3.78842	4.21984	4.332	3.82534	9.44281	9.99299	4.14044	3.22065	6.82796	6.48394	6.2125	4.11958
P48047	ATP5PO	ATP synthase subunit O, mitochondrial	11	4.98262	6.02035	6.80198	7.73991	4.19859	4.98416	3.43394	5.51519	7.29659	8.02595	10.1077	11.2584	5.0185	5.44911	3.47266	5.69438
Q14320	FAM50A	Protein FAM50A	11	1.27214	1.1396	1.392	1.17778	9.3995	8.11178	6.73282	19.2474	1.25955	0.923254	0.77492	0.636754	13.3266	9.49689	13.4433	11.6657
P11166	SLC2A1	Solute carrier family 2, facilitated glucose transporter member 1	11	4.89227	5.39351	6.28048	4.64978	11.0156	5.91645	12.6065	10.1527	3.2292	3.96983	3.36793	2.3572	6.59309	4.20816	9.07089	6.29646
Q96RQ1	ERGIC2	Endoplasmic reticulum-Golgi intermediate compartment protein 2	11	8.70274	8.11101	5.52625	7.39214	5.22945	6.09761	3.57178	5.7341	6.71052	6.37035	7.2514	8.95969	4.38334	5.41731	4.51523	6.02708
Q10469	MGAT2	Alpha-1,6-mannosyl-glycoprotein 2-beta-N-acetylglucosaminyltransferase	11	8.39006	9.50449	6.68794	8.31141	5.30481	4.78367	3.28722	3.80331	7.62522	7.51156	8.60263	9.25303	3.19654	4.92617	3.44194	5.37
P62888	RPL30	60S ribosomal protein L30	11	5.03971	3.38828	3.14882	3.46057	6.95997	10.2619	5.2465	12.7136	3.93318	3.57254	3.48827	4.14887	7.29834	7.53279	8.84013	10.9666
Q96GQ5	C16orf58	RUS1 family protein C16orf58	10	8.48801	8.56703	5.2282	6.32653	4.45888	6.52778	3.74007	5.24728	7.56742	6.59025	7.28008	8.56746	4.67257	6.02246	4.47466	6.24134
O94826	TOMM70	Mitochondrial import receptor subunit TOM70	10	5.43093	5.02526	5.21802	7.82483	5.52181	5.90106	3.56518	4.03432	6.60475	6.92861	9.27448	10.186	5.60612	6.82628	5.33655	6.71581
P19404	NDUFV2	NADH dehydrogenase [ubiquinone] flavoprotein 2, mitochondrial	10	3.79734	3.80187	4.26011	5.14919	5.98794	7.71094	3.5783	6.53607	5.21441	5.96522	7.4488	7.86103	6.54244	10.0939	6.74043	9.31202
Q8NBX0	SCCPDH	Saccharopine dehydrogenase-like oxidoreductase	10	5.31574	5.57861	4.00885	5.45182	6.0027	8.2942	4.51492	6.99475	5.55976	5.75668	6.10385	7.01865	6.09002	8.57843	6.25383	8.47719
P30038	ALDH4A1	Delta-1-pyrroline-5-carboxylate dehydrogenase, mitochondrial	10	7.15321	8.64885	7.31339	9.04753	2.81006	2.22895	3.15926	2.2429	9.1187	10.0296	11.234	12.544	3.47073	4.60273	3.2111	3.18497
P16989	YBX3	Y-box-binding protein 3	10	5.14963	4.51384	4.62811	5.3556	7.06525	7.95721	7.62335	11.3859	4.80832	3.93956	4.84842	4.80248	7.16091	6.40725	6.79166	7.56253
Q03001	DST	Dystonin	10	8.31769	7.92288	8.55704	7.3615	5.88999	4.72168	6.40014	3.91896	7.35219	7.6188	7.44747	5.83105	4.32977	4.43435	5.21726	4.67923
P58107	EPPK1	Epiplakin	10	10.6277	8.78496	10.8546	11.3693	4.44419	3.76593	4.9684	2.53878	8.13668	8.42477	7.30154	5.09197	4.19675	2.25994	3.4176	3.81692
Q9UHN6	CEMIP2	Cell surface hyaluronidase	10	5.66817	5.8121	6.27014	4.99775	10.7972	7.5543	8.07583	9.18305	4.34198	4.82276	4.08288	3.19053	6.53001	5.50006	6.49201	6.68124
Q86UP2	KTN1	Kinectin	10	9.05961	10.6807	5.78206	7.06199	3.77054	4.31401	2.18956	2.92587	8.1959	7.8755	7.98534	8.93533	4.99387	7.16105	3.77312	5.2955
Q8TCJ2	STT3B	Dolichyl-diphosphooligosaccharide--protein glycosyltransferase subunit STT3B	10	8.33369	8.73015	4.93561	5.55107	5.29727	5.99049	3.19104	6.12314	6.79798	6.38302	6.31128	7.05584	6.19189	7.38599	4.609	7.11255
Q13332-6	PTPRS	Isoform 2 of Receptor-type tyrosine-protein phosphatase S	10	4.83923	5.68192	7.92545	6.36325	9.53274	5.45707	12.2242	5.50538	4.40179	4.71668	5.44941	4.18155	5.99808	4.09073	8.44832	5.18422
O00159	MYO1C	Unconventional myosin-Ic	10	5.44232	5.36997	6.47991	5.30834	10.7349	6.17921	11.871	6.47481	4.26044	4.7785	4.39738	2.67488	7.00364	4.27871	9.45106	5.29495
Q69YQ0	SPECC1L	Cytospin-A	10	6.169	5.75987	8.67902	7.0259	8.63732	4.7653	9.4396	4.07845	5.63442	6.74892	6.92359	4.83658	6.12939	4.02455	7.38835	3.75973
Q8IVF2	AHNAK2	Protein AHNAK2	10	5.84939	5.7218	6.42463	3.99554	12.928	6.98801	9.62867	8.31421	4.1213	4.32807	2.50993	1.97413	8.04273	5.14585	6.51692	7.51086
Q09666	AHNAK	Neuroblast differentiation-associated protein AHNAK	10	4.12931	3.43594	6.24362	4.22824	10.8737	8.16929	14.6159	6.56117	3.85615	5.06824	3.61616	2.5028	6.39689	4.7918	9.47501	6.03579
O75643	SNRNP200	U5 small nuclear ribonucleoprotein 200 kDa helicase	10	8.94824	8.12357	8.79582	7.08414	4.11379	3.89969	5.77227	3.19579	9.81703	9.50758	4.31879	3.60683	5.30779	6.40563	4.78553	6.31752
Q9Y5B9	SUPT16H	FACT complex subunit SPT16	10	3.11403	3.47189	4.90678	2.57783	6.28759	6.27307	12.032	10.9691	2.92894	3.30074	1.91444	1.54749	12.5404	9.64137	11.8132	6.68114
Q9BUE6-2	ISCA1	Isoform 2 of Iron-sulfur cluster assembly 1 homolog, mitochondrial	10	6.02992	5.88922	5.99934	9.11722	4.18364	3.88724	3.94417	3.36246	7.89932	8.5133	11.3178	12.3567	5.24481	4.363	4.58459	3.30726
P55268	LAMB2	Laminin subunit beta-2	10	7.29429	8.2659	6.75197	8.76946	3.97478	3.6242	4.05581	3.1453	8.3943	8.5205	9.65233	11.1942	4.2547	4.44073	3.78268	3.87884
O00154	ACOT7	Cytosolic acyl coenzyme A thioester hydrolase	10	7.30753	6.51664	5.78767	6.59307	2.96886	4.0558	3.86388	3.25832	9.52156	10.1499	10.1225	10.8069	3.90734	6.43994	4.56057	4.13956
P10412	H1-4	Histone H1.4	10	2.80034	2.19395	3.44198	3.14503	4.72876	5.97785	11.7549	19.9222	2.32933	1.52901	2.29565	2.15198	11.4734	6.37141	7.08255	12.8017
Q96N66	MBOAT7	Lysophospholipid acyltransferase 7	10	8.75244	9.20092	5.60641	6.09807	4.83886	5.82531	3.42995	6.24964	7.53597	6.57759	6.66144	7.49805	4.96565	5.7454	4.80716	6.20714
O95819-3	MAP4K4	Isoform 3 of Mitogen-activated protein kinase kinase kinase kinase 4	10	4.09391	4.17636	5.33399	5.92342	10.045	6.53155	11.8002	7.35436	4.0353	4.14169	4.00262	2.71539	8.80335	5.88847	9.77094	5.38345
Q8WUF5	PPP1R13L	RelA-associated inhibitor	10	7.09687	6.53573	5.72088	3.96961	7.69609	8.59688	6.08342	13.8171	4.48997	4.36684	2.31174	1.94788	9.06662	6.38	5.84028	6.08005
P06733	ENO1	Alpha-enolase	10	5.98238	6.17102	8.11956	6.61294	6.50272	6.81634	8.67781	6.32679	6.30875	5.97884	5.29538	4.2135	5.48949	5.33101	6.52532	5.64814
P22033	MMUT	Methylmalonyl-CoA mutase, mitochondrial	10	7.89447	7.82528	6.38078	8.07233	2.51312	2.73005	2.98341	2.26726	9.68988	11.0111	11.1812	12.2691	3.04512	5.27751	3.50204	3.3574
P24752	ACAT1	Acetyl-CoA acetyltransferase, mitochondrial	10	6.45974	7.21219	6.81401	8.6765	2.92274	3.10594	2.95614	2.02654	9.03137	9.88705	12.2011	12.7057	3.84163	5.53644	3.38208	3.24079
P12107-2	COL11A1	Isoform B of Collagen alpha-1(XI) chain	10	7.5603	8.19716	5.01204	5.39912	4.8181	6.27014	3.72676	6.81211	7.91575	7.61754	5.28581	6.38437	5.63761	7.62639	4.94522	6.79158
P54760	EPHB4	Ephrin type-B receptor 4	10	4.06729	4.58068	6.10758	5.19199	10.9899	7.2948	12.0355	8.39048	3.50648	3.75631	3.79545	2.7213	6.60587	4.53091	9.68602	6.73941
P54753	EPHB3	Ephrin type-B receptor 3	10	5.05777	5.77794	6.92608	4.87322	12.3253	6.17075	10.4836	9.29932	3.41991	4.13039	3.44239	2.72556	7.46935	4.22781	7.48348	6.18712
Q96BR5	COA7	Cytochrome c oxidase assembly factor 7	10	6.03726	5.51123	6.17818	8.8074	3.70561	5.5179	3.17245	4.0469	7.10344	7.37863	8.62882	9.38735	5.11455	8.05244	4.64185	6.71598
Q86UL3	GPAT4	Glycerol-3-phosphate acyltransferase 4	10	8.39099	8.88846	5.91253	7.39864	4.81381	4.4021	3.94493	4.48431	7.83031	7.07361	8.49854	9.14193	4.56346	5.03588	4.28189	5.33862
P04075-2	ALDOA	Isoform 2 of Fructose-bisphosphate aldolase A	10	6.75921	6.32754	9.24388	7.00897	6.95921	6.76103	8.60607	6.62944	5.88574	6.09183	5.54692	4.26116	5.11277	3.90497	6.38123	4.52005
Q86SQ0	PHLDB2	Pleckstrin homology-like domain family B member 2	10	8.37237	7.53311	9.37649	7.91226	7.15589	5.25008	7.46434	4.06702	6.82947	6.91754	6.61802	4.73536	5.03172	4.30342	5.03422	3.39869
Q14318-2	FKBP8	Isoform 2 of Peptidyl-prolyl cis-trans isomerase FKBP8	10	8.34995	9.23274	5.81385	7.24573	4.68932	4.59618	2.94951	3.77315	8.22814	7.76927	8.54216	9.48341	4.58979	5.34578	4.10073	5.29029
Q92888-3	ARHGEF1	Isoform 3 of Rho guanine nucleotide exchange factor 1	10	10.96	10.3401	8.80109	5.96231	5.93064	5.1282	5.33197	5.38694	7.07588	7.183	3.57429	2.53437	6.47099	6.31385	4.56148	4.44485
Q96P63-2	SERPINB12	Isoform 2 of Serpin B12	10	12.5914	4.5598	7.81561	5.40895	2.28364	3.16162	5.04553	6.78277	12.1054	3.70671	1.90774	1.65249	10.0216	1.7134	5.39589	15.8474
P98196	ATP11A	Probable phospholipid-transporting ATPase IH	10	5.45537	5.58786	6.30962	5.65216	8.23582	6.91287	10.3222	7.22589	4.88823	5.22996	4.99877	3.83415	6.47139	5.48422	7.23497	6.15651
Q92922	SMARCC1	SWI/SNF complex subunit SMARCC1	10	6.75609	6.09959	7.04817	4.76475	6.4213	6.7616	6.67472	4.06107	6.4077	6.45462	3.16906	2.56114	10.032	11.0261	5.61506	6.14705
P78536	ADAM17	Disintegrin and metalloproteinase domain-containing protein 17	10	7.0218	6.61587	6.06108	6.47906	6.96906	6.76298	7.20131	6.85512	6.04418	5.95962	5.96783	5.33349	5.54701	5.13983	6.6836	5.35816
Q6Y7W6	GIGYF2	GRB10-interacting GYF protein 2	10	9.83448	7.73636	8.26027	6.83078	4.89341	5.42686	4.74485	5.38388	7.10866	7.80218	5.3347	4.92235	6.40309	6.20689	4.87117	4.24007
P35240	NF2	Merlin	10	4.89882	5.03188	7.16426	6.65664	10.0695	4.22993	13.2118	7.00666	4.04722	4.87177	5.02833	3.06508	7.26187	3.59353	9.32577	4.53691
Q9H0U3	MAGT1	Magnesium transporter protein 1	10	7.76677	8.21052	4.91126	5.00744	5.08103	6.83023	3.11197	6.55412	6.78339	6.42778	5.84864	6.1468	6.31057	7.98736	4.82968	8.19244
O75165	DNAJC13	DnaJ homolog subfamily C member 13	10	10.3472	9.25422	9.18916	9.73004	5.567	4.27511	4.82869	4.85343	8.30333	7.92289	6.37517	5.45481	3.9105	3.36566	3.42114	3.2017
Q8IZ52	CHPF	Chondroitin sulfate synthase 2	10	8.28629	9.59107	6.11038	7.03207	4.59857	6.07777	2.97033	4.37621	7.85683	7.24725	8.0334	9.24352	3.37733	6.06206	3.17002	5.96693
Q92542	NCSTN	Nicastrin	10	5.98829	6.41741	6.43705	5.8797	8.01849	6.90709	7.32953	7.68257	5.44485	5.59633	4.84305	4.37636	6.85691	5.72017	6.13612	6.36607
Q8IWE4	DCUN1D3	DCN1-like protein 3	10	5.15046	5.05474	6.38815	5.24685	10.0097	6.45952	10.1571	7.38027	3.82993	4.58962	4.84713	3.76686	7.2903	4.85539	8.07521	6.89874
Q9BY89	KIAA1671	Uncharacterized protein KIAA1671	10	7.43092	6.95475	6.75023	5.1691	8.78214	8.10701	7.4291	7.10617	4.55084	5.74282	3.84741	2.86424	7.28023	6.33589	6.98467	4.66447
A6NDB9	PALM3	Paralemmin-3	10	3.09777	2.99204	5.13735	5.06466	11.5846	6.956	14.4179	6.52959	2.95966	3.68504	4.05049	2.59315	7.92083	4.66602	11.2069	7.13803
P12814-4	ACTN1	Isoform 4 of Alpha-actinin-1	10	4.08285	5.76371	7.11787	5.41336	9.36284	5.71718	10.6211	5.72831	4.6876	5.45662	5.49131	3.73034	6.96657	5.92712	9.57631	4.35693
Q12981	BNIP1	Vesicle transport protein SEC20	10	6.02774	6.35784	5.15732	6.85	6.70311	5.68773	6.72805	6.6603	5.94072	5.4431	5.99175	6.66925	6.61252	5.11694	8.13988	5.91374
P26639	TARS1	Threonine--tRNA ligase 1, cytoplasmic	10	6.19171	6.5643	9.31877	6.66065	6.73141	5.61283	9.10516	5.21287	6.19417	6.58809	6.26013	4.56133	5.24122	4.97465	6.27477	4.50795
P42566	EPS15	Epidermal growth factor receptor substrate 15	10	6.23204	6.87481	10.2848	7.72386	5.96699	6.50366	7.24504	4.62441	6.73249	6.47557	7.57318	4.85588	4.22392	4.97188	4.74038	4.9711
Q9HBR0	SLC38A10	Putative sodium-coupled neutral amino acid transporter 10	10	8.97764	10.2449	5.99091	6.62464	4.8788	5.51669	2.99614	5.85252	7.3994	7.29097	6.79756	7.89131	3.83139	5.87401	3.59985	6.23326
P30519	HMOX2	Heme oxygenase 2	10	7.41375	7.63796	5.78288	7.06037	4.85216	5.57754	3.34017	4.77086	7.77641	6.23825	7.75717	9.25836	5.22286	6.17852	4.81998	6.31277
P48634	PRRC2A	Protein PRRC2A	10	9.0208	9.01409	7.41388	8.85731	4.09424	4.30401	4.51143	4.44486	7.19564	7.03088	8.12799	8.5364	3.86339	4.63369	4.32053	4.63088
Q9ULD0	OGDHL	2-oxoglutarate dehydrogenase-like, mitochondrial	10	7.08498	7.55418	5.41953	7.19692	3.619	4.19086	3.88653	3.56999	8.36165	9.24604	8.90501	9.96103	4.48713	7.07156	4.39141	5.05417
Q9UJZ1	STOML2	Stomatin-like protein 2, mitochondrial	10	4.26859	4.66332	4.7819	5.76245	6.41403	6.53977	5.15581	6.6657	5.34708	5.99773	6.84868	7.24623	7.35994	8.27356	6.63003	8.04518
Q12800	TFCP2	Alpha-globin transcription factor CP2	10	4.3765	3.43988	4.42237	3.61624	7.86582	11.5376	6.61271	8.14686	3.70072	3.95697	2.16524	1.99712	11.9363	11.1658	8.70916	6.35066
Q13136	PPFIA1	Liprin-alpha-1	10	7.61806	6.63129	8.89056	5.55516	7.67711	6.43854	10.1232	3.96609	6.29509	5.9048	5.92745	4.00403	5.19903	5.33094	6.16547	4.27311
Q8TAT6-2	NPLOC4	Isoform 2 of Nuclear protein localization protein 4 homolog	10	9.28732	9.46351	9.20337	8.53282	4.02524	3.38526	5.16211	3.57158	9.56346	9.60962	6.80236	6.3992	3.73312	3.78925	4.08246	3.38932
P30084	ECHS1	Enoyl-CoA hydratase, mitochondrial	10	7.63846	6.18551	6.76927	8.29081	4.15896	4.33394	3.66468	4.3783	7.94372	8.94534	9.99467	10.5983	4.6662	4.58553	4.06003	3.78633
P22102	GART	Trifunctional purine biosynthetic protein adenosine-3	10	7.29421	7.01889	8.78974	7.21946	6.30156	6.48433	7.25039	5.82755	6.39193	6.56756	6.14699	4.87399	5.07694	4.64345	5.45108	4.66193
Q15181	PPA1	Inorganic pyrophosphatase	10	6.03325	5.77336	8.99979	6.63858	7.17476	6.89483	8.42326	6.03792	5.58558	6.15661	5.7894	4.33469	5.67121	5.04779	6.53533	4.90365
P05166-2	PCCB	Isoform 2 of Propionyl-CoA carboxylase beta chain, mitochondrial	10	7.11723	7.27137	5.83461	7.14772	2.8536	3.16114	4.07832	3.05481	8.80933	9.73843	10.4111	11.5547	4.49398	6.02317	4.31627	4.13428
Q96PC5	MIA2	Melanoma inhibitory activity protein 2	10	9.2582	10.5211	6.14649	7.21566	3.76691	4.11923	2.35325	3.2609	9.30687	8.09934	7.72288	8.90217	4.41286	6.05095	3.778	5.08516
P51809-2	VAMP7	Isoform 2 of Vesicle-associated membrane protein 7	10	7.19607	7.31187	7.13578	7.13796	6.67779	6.50706	5.3244	6.80151	7.29386	6.93016	5.33	5.08999	6.42365	5.00978	4.81948	5.01065
P46060	RANGAP1	Ran GTPase-activating protein 1	10	7.6478	7.85831	8.50896	7.55454	4.99938	4.54735	6.64878	3.72099	7.47369	7.12824	7.37532	6.78076	4.77692	5.38275	4.95621	4.64
P30048	PRDX3	Thioredoxin-dependent peroxide reductase, mitochondrial	10	5.61355	5.83814	5.34328	7.68331	4.13314	3.95508	5.40765	3.06301	7.95608	8.69638	10.4048	10.8269	5.07855	6.02951	5.18541	4.78522
Q9H9S3	SEC61A2	Protein transport protein Sec61 subunit alpha isoform 2	10	9.68083	9.23341	4.72909	5.52567	4.91538	6.38824	2.69344	5.9659	7.12121	6.51263	6.47373	7.36106	5.44898	7.04042	3.84592	7.06409
O60506	SYNCRIP	Heterogeneous nuclear ribonucleoprotein Q	10	3.27369	3.17612	3.70819	3.04475	8.12375	9.35661	8.16478	8.41968	3.44512	2.65375	2.72995	2.52959	10.4923	10.7021	9.24242	10.9373
P09543	CNP	2',3'-cyclic-nucleotide 3'-phosphodiesterase	10	6.40105	7.00176	8.20949	7.19291	6.451	4.86862	7.72203	4.75764	6.25032	6.99223	6.98755	5.91132	4.97399	4.2911	6.54603	5.44296
Q5T440	IBA57	Putative transferase CAF17, mitochondrial	10	6.54767	6.62654	6.00612	8.786	2.78526	3.10987	3.3029	2.3798	8.98074	9.67736	12.2402	14.1225	3.59211	5.09064	3.67555	3.07674
Q92974	ARHGEF2	Rho guanine nucleotide exchange factor 2	10	8.35213	6.18857	8.11584	7.68106	5.99954	4.77872	7.94662	4.00622	6.13514	5.35436	7.50599	5.82054	4.7226	4.31167	5.79025	7.29075
P16278	GLB1	Beta-galactosidase	10	9.59322	12.2359	7.7563	7.62453	2.91279	4.92323	3.07758	5.04648	10.1196	9.05761	5.59304	5.33723	4.16178	5.35161	2.44754	4.76155
Q13555-6	CAMK2G	Isoform 6 of Calcium/calmodulin-dependent protein kinase type II subunit gamma	10	7.56429	9.78265	8.08459	6.52498	6.28389	5.73609	6.31657	3.61603	5.41629	6.36445	6.73576	6.4273	5.68159	6.11376	5.63695	3.71482
Q14699	RFTN1	Raftlin	10	3.70487	3.66859	5.09217	4.92174	11.0581	6.97395	13.1759	7.62787	3.22736	3.53479	4.16216	3.1064	7.38099	4.91852	11.5613	5.88523
P55809	OXCT1	Succinyl-CoA:3-ketoacid coenzyme A transferase 1, mitochondrial	10	6.82997	6.98068	6.36429	8.37259	2.97201	3.27644	3.16615	2.64877	8.85781	9.9461	11.6693	11.8824	4.28782	5.30027	4.14444	3.30089
Q9NXW2	DNAJB12	DnaJ homolog subfamily B member 12	10	5.65297	7.09148	5.53441	7.37812	5.77328	4.18561	5.0658	4.44604	6.38897	6.14171	7.9426	8.75013	6.3746	5.80204	7.02427	6.44798
Q9H7H0	METTL17	Methyltransferase-like protein 17, mitochondrial	10	7.21731	7.19021	6.48981	8.4101	2.31562	2.20605	2.09154	1.85692	10.2765	11.2664	13.5597	14.9286	2.93581	4.21379	2.2719	2.76977
P49748-3	ACADVL	Isoform 3 of Very long-chain specific acyl-CoA dehydrogenase, mitochondrial	10	7.99765	7.76474	6.67813	8.66569	3.12188	3.37936	2.7005	3.3492	9.38156	10.6121	9.78204	11.1456	3.5779	5.14475	3.24826	3.45072
Q8TDW0	LRRC8C	Volume-regulated anion channel subunit LRRC8C	10	5.5138	5.34485	6.51726	5.36841	8.72778	6.77943	10.0903	6.48927	4.42717	5.11439	5.77835	4.65048	6.19005	5.21207	8.14848	5.64787
Q9UL54	TAOK2	Serine/threonine-protein kinase TAO2	10	7.34831	6.9973	7.19013	6.95406	7.38899	4.62236	8.38092	4.49021	6.55384	6.31564	6.41101	5.1043	6.49683	4.31135	6.34851	5.08625
Q9H2K8	TAOK3	Serine/threonine-protein kinase TAO3	10	3.79933	3.85884	4.0008	4.38759	11.8109	6.7412	11.9354	8.99651	3.53601	3.42457	3.20549	2.51868	9.20692	5.57237	10.3148	6.69057
Q9Y696	CLIC4	Chloride intracellular channel protein 4	10	6.09513	6.96235	5.62807	5.29811	8.7548	7.86868	9.86665	9.06393	4.9073	5.40299	4.03629	3.29663	5.72851	5.41807	7.2203	4.45219
Q9UGM6	WARS2	Tryptophan--tRNA ligase, mitochondrial	10	6.05677	5.34826	5.63329	8.53697	4.01521	5.17437	3.89074	4.17475	7.34628	8.33872	9.54487	10.7088	4.36786	6.22651	5.44239	5.19416
P01130	LDLR	Low-density lipoprotein receptor	10	4.97654	5.8434	7.70367	7.33437	8.50653	4.27679	10.1589	5.28518	5.14568	5.43408	7.03296	5.44079	6.64378	3.96109	7.21253	5.04375
Q9Y5S2	CDC42BPB	Serine/threonine-protein kinase MRCK beta	10	5.75506	6.93769	7.89536	6.21785	8.96521	4.69852	11.4101	4.29616	4.41692	5.12378	5.23772	3.54879	7.08012	5.57759	7.06159	5.77755
O60704	TPST2	Protein-tyrosine sulfotransferase 2	10	10.2084	11.2335	6.6002	7.13692	5.7597	6.43749	3.26601	5.54485	6.89734	6.86016	6.17333	6.2117	3.82809	5.38289	3.0287	5.43074
Q8TB37	NUBPL	Iron-sulfur protein NUBPL	10	5.02036	4.85547	4.294	5.60246	4.91446	6.96436	3.62116	4.92122	6.54253	6.71986	7.6135	7.7837	7.02953	9.56506	6.57067	7.98165
Q6PML9	SLC30A9	Zinc transporter 9	10	5.8414	6.07278	4.8195	5.64028	4.98939	6.49341	3.56207	4.73451	6.52123	7.51451	7.63194	8.12429	5.78288	8.45117	5.12419	8.69646
Q16513	PKN2	Serine/threonine-protein kinase N2	10	5.71294	6.36257	9.09303	9.16209	8.2635	3.57041	8.29142	4.39706	5.52062	5.60749	5.5846	3.81654	5.38191	3.29256	6.90795	9.03532
Q92520	FAM3C	Protein FAM3C	10	6.17779	6.27686	3.95704	4.4654	5.83726	11.1554	4.03034	6.21914	5.80207	5.33401	4.86573	5.60364	5.30602	10.9504	4.88008	9.13883
Q53R41	FASTKD1	FAST kinase domain-containing protein 1, mitochondrial	10	6.76106	6.91054	6.8951	9.70773	2.48818	2.4755	2.54779	2.13914	9.20721	9.89948	13.4308	14.7452	3.01936	4.07615	2.73644	2.96033
Q15120-2	PDK3	Isoform 2 of [Pyruvate dehydrogenase (acetyl-transferring)] kinase isozyme 3, mitochondrial	10	7.27431	7.01512	6.51327	8.55177	3.4273	3.80077	3.43456	3.30801	8.2658	9.56238	10.7239	11.3706	4.3404	4.98568	3.70848	3.71772
Q9NQ11	ATP13A2	Cation-transporting ATPase 13A2	10	10.6047	12.464	7.48593	5.89802	6.40306	6.00523	3.16067	11.1137	6.66237	5.94621	3.2228	3.03705	5.95106	4.466	2.51686	5.06237
Q96J84-2	KIRREL1	Isoform 2 of Kin of IRRE-like protein 1	10	4.63187	4.97086	6.45297	4.95158	10.5448	7.11635	12.059	7.13925	3.8395	4.59566	4.67732	3.12913	6.51041	4.84971	8.98498	5.54668
Q96GK7	FAHD2A	Fumarylacetoacetate hydrolase domain-containing protein 2A	10	6.6318	6.61196	6.0097	7.62348	3.23933	4.3249	3.7593	4.01651	8.2355	8.87015	9.82866	10.8956	4.41968	6.08042	4.82576	4.62719
Q8NBS9	TXNDC5	Thioredoxin domain-containing protein 5	10	9.71515	11.2489	8.38773	11.7763	1.90469	2.06613	2.05324	2.76053	11.3483	9.73553	9.60503	11.12	1.71017	2.43159	1.92814	2.20869
Q7L3T8	PARS2	Probable proline--tRNA ligase, mitochondrial	10	7.86116	7.69706	6.87587	8.19636	2.49437	2.71226	2.77162	2.23935	9.7735	10.4742	11.8423	13.1831	2.9532	4.73481	3.06951	3.12137
P17812	CTPS1	CTP synthase 1	10	6.68859	6.74166	7.53335	6.63696	6.34557	6.89927	7.76511	7.42295	5.91908	6.17169	5.59649	4.53837	5.69407	5.00241	5.8533	5.19111
P43246	MSH2	DNA mismatch repair protein Msh2	10	8.3668	8.77759	8.8866	5.52422	4.43938	5.21651	7.04297	6.21554	7.34603	7.81509	5.64301	4.70377	4.27082	4.82768	4.87844	6.04553
Q86VI3	IQGAP3	Ras GTPase-activating-like protein IQGAP3	10	5.84361	5.43174	9.46679	8.66625	7.72281	3.94546	11.42	3.11364	5.85212	6.87206	7.78317	5.27035	5.19054	2.76415	7.91251	2.74478
O43809	NUDT21	Cleavage and polyadenylation specificity factor subunit 5	10	1.94543	1.71456	2.07517	1.67615	7.63905	6.77514	10.2493	19.9992	2.01517	1.86427	0.807137	0.712747	12.6895	7.8114	11.2535	10.7722
Q15334	LLGL1	Lethal(2) giant larvae protein homolog 1	10	5.61759	5.53764	8.29289	6.94205	7.1935	6.34116	11.3077	5.13995	5.13091	5.4258	6.10772	4.02759	5.86464	4.64899	7.58852	4.83332
Q1KMD3	HNRNPUL2	Heterogeneous nuclear ribonucleoprotein U-like protein 2	10	4.22791	2.71819	3.01949	2.70707	8.24395	11.1501	5.05446	11.0348	3.40908	2.56135	2.35073	2.20339	8.56785	8.70269	6.78949	17.2595
P21980	TGM2	Protein-glutamine gamma-glutamyltransferase 2	10	7.92628	7.75287	6.40004	5.22216	4.93819	10.4023	5.63481	7.87776	5.35912	4.86125	4.16867	3.5094	5.80272	9.72437	5.47502	4.94505
O00231-2	PSMD11	Isoform 2 of 26S proteasome non-ATPase regulatory subunit 11	10	6.1301	6.13692	7.70844	5.70838	6.98084	7.91729	7.45489	6.3081	5.8362	5.60733	4.9331	4.09125	6.01472	6.82766	6.1663	6.17848
Q8IVL6	P3H3	Prolyl 3-hydroxylase 3	10	6.59354	6.74193	5.50245	7.32699	5.68619	6.96253	4.53841	7.73807	5.9616	5.12211	5.45866	6.38005	6.50611	6.25368	5.41879	7.80888
P31948-2	STIP1	Isoform 2 of Stress-induced-phosphoprotein 1	10	5.88632	6.62682	10.192	7.57278	6.76859	4.4888	8.80862	4.86496	6.28616	6.86048	6.1754	4.57334	5.87724	4.58099	5.87312	4.56441
P50914	RPL14	60S ribosomal protein L14	10	4.53118	4.59336	3.43554	3.46631	7.68351	9.88612	6.01197	9.11219	4.19979	3.872	4.02581	4.2801	8.602	9.28707	7.7922	9.22086
Q16531	DDB1	DNA damage-binding protein 1	10	4.28515	3.97273	4.94264	3.46942	7.38163	9.58477	7.8692	11.28	3.94451	3.75555	2.82567	2.53424	8.91857	8.78154	8.24032	8.21402
Q9Y2S7	POLDIP2	Polymerase delta-interacting protein 2	10	4.07389	4.6905	4.64859	6.82419	5.0996	5.47837	5.37914	4.43553	6.08831	6.83572	8.79274	10.0736	7.01891	7.98763	6.49839	6.07486
Q9Y2C4	EXOG	Nuclease EXOG, mitochondrial	10	3.97521	4.30539	4.0273	5.68496	6.25312	7.03394	4.41346	5.2546	5.49293	6.33408	7.24241	7.35999	7.45003	8.74125	7.26528	9.16604
P51687	SUOX	Sulfite oxidase, mitochondrial	10	7.02333	6.17563	4.18741	5.65201	3.91315	8.73414	3.1441	6.64292	6.63239	7.7645	5.67235	7.87679	5.09428	9.13564	5.76447	6.58689
O14656	TOR1A	Torsin-1A	10	8.02555	8.90821	6.48563	7.08801	4.06305	4.41879	3.82544	6.00983	8.68548	7.24172	6.65065	7.39756	5.01479	4.91317	4.80378	6.46832
O00746	NME4	Nucleoside diphosphate kinase, mitochondrial	10	1.8819	1.79552	1.81081	2.47504	7.00246	8.62071	8.92588	12.7601	2.19509	2.64267	2.77951	2.87185	7.61999	8.07729	14.2839	14.2572
P82930	MRPS34	28S ribosomal protein S34, mitochondrial	10	3.72142	4.14001	4.26025	5.68826	5.50986	6.84338	4.9129	4.72374	5.63581	5.99224	8.11094	8.85692	6.94447	8.97574	7.57486	8.1092
Q14847	LASP1	LIM and SH3 domain protein 1	10	4.02358	4.48512	7.15089	6.24323	8.29352	5.82541	13.6951	7.77176	4.58555	5.05185	4.96237	3.38643	7.02553	4.21186	9.06122	4.22663
Q99633	PRPF18	Pre-mRNA-splicing factor 18	10	3.62685	3.1206	3.67858	3.86125	7.52413	7.49064	7.81197	8.81003	3.46395	3.70895	1.94155	1.92126	14.4322	9.29067	13.8004	5.51699
O75695	RP2	Protein XRP2	10	4.18303	3.73715	5.5079	4.3657	11.2592	8.11648	11.9443	7.51968	3.48707	3.87241	4.25119	3.05402	7.49067	5.20346	9.17691	6.8308
Q13948	CUX1	Protein CASP	10	7.59359	8.76184	5.46646	7.1976	6.17008	7.53193	4.08675	5.68495	6.10029	6.01102	6.17141	6.92745	3.64656	6.99756	4.04695	7.60555
P17844	DDX5	Probable ATP-dependent RNA helicase DDX5	10	10.0946	8.20339	12.4021	12.2426	3.1388	2.37292	2.85254	2.96442	8.99183	7.50645	8.63372	7.40034	3.06445	2.62965	2.48248	5.01976
Q06323	PSME1	Proteasome activator complex subunit 1	10	5.13539	5.38332	6.6283	5.06343	7.16007	8.68317	7.49964	6.92601	4.82208	5.00589	4.57872	3.58138	7.58801	8.38141	7.53924	6.02395
P78406	RAE1	mRNA export factor	10	4.42072	4.09715	6.25229	4.62026	7.32489	9.21099	6.18909	7.97436	4.26976	4.54177	3.18119	2.3852	9.7376	8.36819	9.52053	7.90602
P62191	PSMC1	26S proteasome regulatory subunit 4	10	6.3821	6.65775	8.25861	6.92286	6.46396	5.78065	7.68577	5.01657	6.41228	6.55524	6.5035	5.76825	5.23995	5.18654	5.98423	5.18173
Q9NYY8	FASTKD2	FAST kinase domain-containing protein 2, mitochondrial	10	6.59487	6.44336	7.49886	10.7441	1.99558	1.57977	2.45633	1.36085	9.14566	10.1889	15.3805	17.4689	2.09243	2.94479	2.21059	1.89453
P26599	PTBP1	Polypyrimidine tract-binding protein 1	10	2.32738	1.78393	2.54396	2.19291	6.31238	11.9235	6.76779	15.4928	2.68436	2.03836	1.25753	1.22574	9.91732	9.61858	9.4261	14.4874
P50336	PPOX	Protoporphyrinogen oxidase	10	7.36518	7.35144	7.09524	9.32711	2.67344	2.80618	2.33814	2.28653	9.41887	10.0649	12.0674	13.5417	3.31253	4.58804	2.60342	3.1599
Q52LJ0	FAM98B	Protein FAM98B	10	3.95899	3.28358	3.2823	2.87536	8.75217	6.83916	8.12064	11.3296	3.42401	3.44329	1.76761	1.55584	15.8976	6.9531	12.0219	6.49497
Q8N1F7	NUP93	Nuclear pore complex protein Nup93	10	8.23145	7.53786	7.30582	7.06928	5.18227	6.60933	4.57562	5.73189	6.60536	6.21577	6.32024	6.36795	4.82059	6.12215	4.09288	7.21153
Q96GC5	MRPL48	39S ribosomal protein L48, mitochondrial	10	4.99629	4.90595	4.88759	6.75055	5.38787	5.65679	4.75931	4.89336	6.59565	7.29986	8.63715	9.38645	6.28219	7.69836	5.88814	5.97449
Q9UBI6	GNG12	Guanine nucleotide-binding protein G(I)/G(S)/G(O) subunit gamma-12	10	4.40715	4.51712	6.18564	5.24202	11.5414	8.24758	10.947	6.17096	3.87638	4.63082	5.6376	3.70585	5.15579	5.28045	8.03736	6.41688
O95822	MLYCD	Malonyl-CoA decarboxylase, mitochondrial	10	8.7935	8.79356	6.0521	6.88603	3.17669	3.23467	3.34471	2.95344	9.1592	10.2668	9.0073	10.6684	4.13506	6.07106	3.89888	3.55854
Q8TAF3	WDR48	WD repeat-containing protein 48	10	4.24777	4.11068	5.06495	4.57746	7.37389	8.57168	8.94139	7.81619	3.84495	4.37156	3.45132	2.52009	9.77288	9.83837	9.4501	6.04671
P29692-2	EEF1D	Isoform 2 of Elongation factor 1-delta	10	7.39962	6.86659	5.83207	5.28684	5.09694	5.59728	4.91299	10.8299	6.90135	7.0428	4.33555	5.01646	5.85325	5.85322	5.96954	7.20564
P52292	KPNA2	Importin subunit alpha-1	10	5.00066	4.89141	9.33176	7.91385	6.55979	3.06274	12.0749	4.30239	5.08158	5.30604	6.06261	4.3576	8.53411	4.41039	9.12517	3.985
O15143	ARPC1B	Actin-related protein 2/3 complex subunit 1B	10	6.48659	6.60402	8.74452	6.91076	6.46342	5.14415	9.7919	5.15555	5.99986	6.35769	5.66303	4.16263	5.46956	4.99417	8.03079	4.02136
P42356	PI4KA	Phosphatidylinositol 4-kinase alpha	10	7.30843	7.55332	8.11172	6.7452	7.0765	5.57713	8.62185	5.8925	5.31147	5.88864	5.58931	3.96709	5.19828	4.86564	6.54055	5.75237
Q9BRQ8	AIFM2	Apoptosis-inducing factor 2	10	5.17881	4.75386	5.76583	4.9895	7.996	7.56195	9.13319	7.52681	5.0621	4.72833	4.01914	3.63616	8.78016	5.80417	8.34436	6.71964
Q9UK59	DBR1	Lariat debranching enzyme	10	5.15875	4.00204	4.8243	4.4177	6.84552	6.26732	7.83559	5.93356	3.93212	3.70432	2.66333	2.59271	14.0563	10.4495	12.0762	5.24062
P38919	EIF4A3	Eukaryotic initiation factor 4A-III	10	5.92951	5.29191	5.78924	5.8254	6.44333	6.86747	6.42655	9.17634	6.6703	6.09985	3.8678	3.07095	8.86888	5.00932	7.37002	7.29313
P46934-4	NEDD4	Isoform 4 of E3 ubiquitin-protein ligase NEDD4	10	4.73428	5.17392	6.12688	4.99373	9.73346	7.44415	9.34236	7.8851	4.25172	4.82263	4.25947	3.71615	7.86911	6.12619	7.47124	6.04961
Q96CU9	FOXRED1	FAD-dependent oxidoreductase domain-containing protein 1	10	5.61246	5.87135	5.76241	7.83026	4.39151	4.85952	3.05016	3.82371	7.44237	8.12307	10.0992	11.0464	5.02132	6.61867	4.53182	5.91576
Q96JB5-4	CDK5RAP3	Isoform 4 of CDK5 regulatory subunit-associated protein 3	10	10.8897	12.8464	6.40077	8.51881	2.51595	2.31978	2.20157	2.99555	10.4037	9.45582	9.45165	10.6057	2.55717	3.12432	2.45728	3.25593
Q12792-3	TWF1	Isoform 3 of Twinfilin-1	10	3.95781	3.84411	5.24567	4.09478	8.43322	6.75605	8.74599	10.3288	3.99665	3.77845	2.72702	2.07194	9.09274	7.78174	10.8924	8.25262
Q9Y394	DHRS7	Dehydrogenase/reductase SDR family member 7	10	10.0448	9.2452	4.76582	5.35329	4.39176	6.50386	2.64954	4.42882	8.4614	6.98254	6.86706	7.52333	4.47768	7.5499	3.8316	6.92341
Q02338	BDH1	D-beta-hydroxybutyrate dehydrogenase, mitochondrial	10	6.25282	6.32941	6.11394	7.00355	2.80024	3.25871	3.6676	3.00261	9.13165	9.97758	11.5342	12.5214	4.07795	5.46219	4.71477	4.15138
Q92890-1	UFD1	Isoform Long of Ubiquitin recognition factor in ER-associated degradation protein 1	10	6.58987	6.72818	10.5972	9.51361	5.90804	4.47105	5.74725	5.53048	7.22346	7.23396	5.07517	4.40374	6.15686	4.40923	5.79049	4.62136
P08240	SRPRA	Signal recognition particle receptor subunit alpha	10	9.67246	9.06491	5.80397	7.67593	4.60287	5.31587	2.96711	4.30654	7.98685	6.73341	8.38946	9.21863	4.53174	4.85949	4.01247	4.85829
P61916	NPC2	NPC intracellular cholesterol transporter 2	10	13.5309	15.8703	8.79727	8.95507	1.84056	1.8162	1.65021	2.42758	13.5714	12.0618	6.81	6.60587	1.51972	1.47498	1.44435	1.62374
Q13443	ADAM9	Disintegrin and metalloproteinase domain-containing protein 9	10	4.8252	4.77042	6.55445	6.72572	9.01127	5.88383	9.245	5.55428	5.44578	5.21025	6.27521	5.23617	7.30953	5.04199	7.13542	5.77547
Q14168-4	MPP2	Isoform 4 of MAGUK p55 subfamily member 2	10	3.90865	4.05524	6.28014	5.39349	9.42733	7.05315	12.1592	6.00443	4.33389	5.18487	5.13275	3.68998	6.39109	5.37449	9.64094	5.97033
Q8N5N7	MRPL50	39S ribosomal protein L50, mitochondrial	10	2.23468	2.1833	3.35199	4.78863	9.15351	7.6416	11.9521	8.7211	3.04406	4.00106	4.8287	5.13267	7.63554	6.0265	10.4072	8.89739
Q14696	MESD	LRP chaperone MESD	10	10.2433	13.3888	8.79107	11.1703	1.60109	1.22899	1.61449	2.07894	11.3036	9.79085	10.8782	12.4479	1.17077	1.24331	1.31722	1.73118
Q14192	FHL2	Four and a half LIM domains protein 2	10	7.09011	7.0312	9.19119	6.46902	7.77373	4.32154	8.89455	5.38627	5.99945	5.91656	5.23657	3.66977	6.73807	5.90181	5.51933	4.86081
Q16527	CSRP2	Cysteine and glycine-rich protein 2	10	6.0798	5.6198	6.01608	3.89574	7.28482	4.74053	8.31997	16.6063	4.84361	4.0548	2.33978	1.9221	10.6432	4.33802	8.01169	5.28381
Q13625-3	TP53BP2	Isoform 3 of Apoptosis-stimulating of p53 protein 2	10	6.2771	6.08445	8.35994	6.51204	7.78852	5.76604	9.50179	5.04383	5.42898	6.18268	5.99593	4.02019	5.76117	5.2778	7.66734	4.33221
Q9Y282-3	ERGIC3	Isoform 3 of Endoplasmic reticulum-Golgi intermediate compartment protein 3	10	7.78699	9.47261	5.92841	7.5297	5.35252	4.87851	3.9089	4.90068	6.97324	6.36716	7.39862	8.55833	5.14711	5.73712	4.01757	6.04252
Q7Z7H5	TMED4	Transmembrane emp24 domain-containing protein 4	10	7.91713	7.97475	4.85321	6.65794	5.8807	7.04796	4.04062	6.71942	5.91773	5.65052	6.15234	7.34578	4.58522	6.79451	4.87357	7.5886
P35611-3	ADD1	Isoform 3 of Alpha-adducin	10	6.2038	6.07662	8.14311	7.20362	7.21336	4.81453	10.6692	5.09659	5.88609	6.20533	6.15943	4.17973	5.61317	4.23149	6.98935	5.31462
Q8NHP6	MOSPD2	Motile sperm domain-containing protein 2	10	7.9744	9.20521	6.1403	7.48726	4.06914	4.67637	3.63248	3.69661	9.19061	7.92317	8.418	8.7643	4.73546	5.05001	4.17459	4.86206
O00217	NDUFS8	NADH dehydrogenase [ubiquinone] iron-sulfur protein 8, mitochondrial	10	3.38059	3.56233	3.9007	4.83734	6.41572	7.22926	4.15639	6.23182	4.99928	5.58184	6.91595	7.36882	7.87179	10.1879	7.12552	10.2347
P42345	MTOR	Serine/threonine-protein kinase mTOR	10	7.89393	8.68356	7.82183	7.57159	5.11218	4.52196	4.08123	4.99101	8.17629	7.54896	7.30367	6.45414	5.23232	5.30323	4.29708	5.00702
Q9NWU1	OXSM	3-oxoacyl-[acyl-carrier-protein] synthase, mitochondrial	10	6.93414	6.56135	6.15561	8.91256	2.46555	2.22687	3.22374	2.06162	9.96836	10.275	13.3392	14.6264	3.21035	3.88646	3.64878	2.50407
Q14331	FRG1	Protein FRG1	10	5.44528	4.13789	6.3907	6.24691	2.73621	4.71006	6.84121	17.0331	3.3939	2.73538	4.94315	4.74386	4.39327	5.83186	7.82109	12.5961
Q96JB6	LOXL4	Lysyl oxidase homolog 4	10	8.77541	9.1382	6.67364	7.5676	4.0084	4.71368	4.59199	6.09112	7.87782	7.95752	5.41027	5.95732	5.06767	5.89813	4.06019	6.21105
P12109	COL6A1	Collagen alpha-1(VI) chain	10	8.08295	10.0353	6.12196	8.01828	2.95515	3.44338	2.84723	3.95208	10.2599	9.28007	8.04849	9.28933	4.22188	4.77207	3.81092	4.86101
P48643	CCT5	T-complex protein 1 subunit epsilon	10	5.43257	6.93494	7.67899	6.83228	8.06785	5.52795	9.77995	6.10908	4.9188	5.69594	6.68759	4.20698	5.35973	4.86027	7.07312	4.83396
Q8N3F8	MICALL1	MICAL-like protein 1	10	6.70848	6.41761	8.70526	6.44443	7.7627	4.44537	9.19061	5.76455	6.19829	6.77682	5.31631	3.77391	5.91076	5.29302	6.39759	4.8943
P30050	RPL12	60S ribosomal protein L12	10	8.89783	9.66031	7.95799	6.70284	4.75829	6.82855	3.71358	4.50877	7.20526	7.52818	5.36966	4.41942	5.72729	7.13218	4.17401	5.41583
Q86XR7-2	TICAM2	Isoform 2 of TIR domain-containing adapter molecule 2	10	8.20002	8.54756	4.77152	6.47096	6.62092	4.52597	4.62183	6.94641	6.27326	5.68956	6.37409	7.02562	6.15732	5.19481	6.67252	5.90764
Q9NZ08-2	ERAP1	Isoform 2 of Endoplasmic reticulum aminopeptidase 1	10	9.76429	10.8883	7.11146	7.9373	2.316	2.71638	2.31486	2.51355	11.3581	9.38952	9.62118	10.7789	2.77934	4.46034	2.57526	3.47523
P23458	JAK1	Tyrosine-protein kinase JAK1	10	5.42645	5.5799	7.61228	5.81997	9.48857	6.40623	10.681	5.59505	4.6122	5.30457	5.34335	3.57557	6.25739	4.75824	7.70341	5.83586
P07737	PFN1	Profilin-1	10	7.10142	7.33962	9.73193	7.14664	6.0555	5.95495	7.11219	5.46113	6.73518	7.20689	6.43726	4.90418	4.82797	4.72619	5.30343	3.9555
Q9BR76	CORO1B	Coronin-1B	10	7.66392	7.98479	9.16905	5.7145	5.32729	3.59152	9.21257	5.01917	6.45227	8.0806	5.34501	3.55472	5.64411	5.37902	8.24917	3.61229
Q10471	GALNT2	Polypeptide N-acetylgalactosaminyltransferase 2	10	5.90942	7.94844	5.73915	7.20363	8.70771	6.52781	5.26457	6.09026	5.54112	5.41632	5.82913	6.29097	4.94033	6.76838	4.91273	6.91002
Q9NRZ5	AGPAT4	1-acyl-sn-glycerol-3-phosphate acyltransferase delta	10	9.4925	10.138	5.48489	5.57228	4.23172	5.3433	2.84711	5.54203	7.76005	6.81737	6.50943	7.27227	5.2416	6.93261	3.63687	7.17797
O00264	PGRMC1	Membrane-associated progesterone receptor component 1	10	6.24049	8.72151	5.49723	6.38263	6.36251	4.6746	4.91696	6.15759	6.73014	6.08026	6.34941	6.85333	6.9174	5.59294	5.91406	6.60895
Q15717-2	ELAVL1	Isoform 2 of ELAV-like protein 1	10	4.46614	4.04276	4.66509	4.13454	7.53679	9.37788	5.20558	7.67752	4.52395	3.92362	3.22371	3.03263	9.44862	10.2989	6.1984	12.2438
O43402	EMC8	ER membrane protein complex subunit 8	10	7.10479	7.41977	4.70697	6.11787	5.24146	6.38789	3.48266	5.60883	6.78053	6.28955	7.0387	8.192	5.96373	7.30454	5.36461	6.99611
Q9H3P7	ACBD3	Golgi resident protein GCP60	10	7.53973	9.88417	6.46617	8.73683	4.89964	4.99566	3.13542	3.55358	7.94912	7.18188	8.43329	9.0239	3.49607	5.26807	3.37459	6.06187
Q6PJF5	RHBDF2	Inactive rhomboid protein 2	10	4.98519	5.03201	5.61401	4.94045	8.89017	8.10395	9.32782	6.99072	4.92811	4.77585	4.8967	3.57933	5.96982	6.82441	8.23704	6.90442
Q9UM54	MYO6	Unconventional myosin-VI	10	7.27711	7.25377	6.67295	6.28256	8.86684	6.51294	7.02583	7.24229	5.1582	5.82962	4.88826	3.92652	6.40194	5.85623	6.3616	4.44334
P07195	LDHB	L-lactate dehydrogenase B chain	10	6.93842	7.2187	8.37932	7.41444	5.06362	5.67441	7.44492	5.19668	7.20758	7.25304	7.48807	6.83905	3.68463	4.20158	5.83773	4.1578
P20042	EIF2S2	Eukaryotic translation initiation factor 2 subunit 2	10	5.72254	6.48547	7.61869	5.73981	6.08883	5.94726	8.37255	7.79988	5.21844	4.87016	4.82209	3.86175	5.95679	7.17763	6.30051	8.01762
P37802-2	TAGLN2	Isoform 2 of Transgelin-2	10	5.35983	6.29995	8.38794	6.71042	7.47287	6.12473	9.90906	6.57184	5.67396	5.33137	5.69937	4.41252	6.05322	4.9185	6.65135	4.42307
P43243	MATR3	Matrin-3	10	7.62912	7.30405	8.65005	7.48167	4.679	4.89935	4.06816	4.18979	8.4692	7.16791	5.3425	4.46056	5.37864	6.51902	3.52274	10.2382
Q8NC51	SERBP1	Plasminogen activator inhibitor 1 RNA-binding protein	10	8.13192	6.89933	9.36729	8.63054	5.32643	4.51897	5.81359	6.07027	6.93899	6.16294	6.27175	6.05115	5.58577	4.41	4.36298	5.45809
Q5T2T1	MPP7	MAGUK p55 subfamily member 7	10	3.52776	3.38003	5.33859	5.46656	9.21665	8.16869	14.5118	6.29662	3.74437	3.72796	5.05347	3.50112	6.03009	5.40369	10.2707	6.36184
Q8WUA2	PPIL4	Peptidyl-prolyl cis-trans isomerase-like 4	10	7.02125	5.8264	7.27652	6.33681	4.88835	7.23501	5.56324	3.84114	7.34774	7.01468	3.45483	2.96858	10.0226	12.0514	5.5627	3.58881
P50479	PDLIM4	PDZ and LIM domain protein 4	10	9.90965	8.95578	9.61542	6.02751	4.32124	4.64556	3.64298	5.56461	10.6246	10.5723	3.18116	2.34747	6.57454	5.42092	4.9565	3.63975
Q86Y82	STX12	Syntaxin-12	10	5.78574	4.86126	5.50475	5.41059	8.59725	8.80036	6.67622	8.91765	5.26092	5.23228	4.4123	4.10245	6.90238	6.30057	6.46768	6.7676
Q96CB9	NSUN4	5-methylcytosine rRNA methyltransferase NSUN4	10	6.29198	6.55384	6.42833	9.04609	3.55067	3.23153	2.68732	2.77985	8.99264	9.95106	11.6872	12.9353	3.47889	4.67962	3.89919	3.80645
P30040	ERP29	Endoplasmic reticulum resident protein 29	10	9.30158	10.8275	6.96142	7.68976	4.10329	4.76422	3.10003	4.89351	8.97674	7.54107	7.30148	8.21801	4.50329	5.07158	2.85774	3.88877
Q92859	NEO1	Neogenin	10	4.07026	4.20839	5.70719	6.00432	8.65449	5.80136	14.9776	6.05321	4.16097	4.04121	5.15143	4.14854	6.00381	3.93913	11.6911	5.38706
O60830-2	TIMM17B	Isoform 2 of Mitochondrial import inner membrane translocase subunit Tim17-B	10	4.05484	4.58996	4.86803	6.88702	5.92362	6.44833	4.40353	4.63769	5.73326	6.41963	8.43385	8.76286	6.47428	8.32768	6.11233	7.92309
Q13263	TRIM28	Transcription intermediary factor 1-beta	10	8.06648	6.63325	8.94192	5.92518	4.92967	5.88625	6.9614	6.08356	6.49973	6.29748	4.83743	4.59167	5.32894	6.09184	5.1514	7.7738
Q7L592	NDUFAF7	Protein arginine methyltransferase NDUFAF7, mitochondrial	10	6.64036	7.19357	6.25482	8.69732	2.72502	3.76365	2.46562	2.1789	9.22534	9.69335	11.7657	13.4931	3.48667	6.01488	3.01762	3.38406
P47755	CAPZA2	F-actin-capping protein subunit alpha-2	10	4.63879	4.41169	5.75158	4.07511	9.03494	8.22982	9.88062	9.41305	3.91823	4.10448	3.02513	2.2096	8.20588	7.38378	8.8857	6.83159
P62753	RPS6	40S ribosomal protein S6	10	5.89961	4.86824	3.81608	4.1	9.25868	7.86933	6.93384	7.43152	4.19431	4.07059	4.60377	4.44393	10.3558	7.38538	8.27701	6.49191
P13489	RNH1	Ribonuclease inhibitor	10	6.97239	6.90692	8.86903	7.18188	6.82369	6.67036	7.81072	5.45114	6.55835	6.68398	5.68671	4.76015	4.99568	4.75816	5.5751	4.29573
P06213	INSR	Insulin receptor	10	5.30131	5.44508	5.1563	4.85874	7.86316	9.44252	9.24148	7.18216	4.592	4.98129	4.89152	4.00746	5.72878	6.99946	7.41658	6.89215
O14662-2	STX16	Isoform A of Syntaxin-16	10	8.13646	7.71522	5.93265	6.63749	4.91305	6.76758	4.25847	5.60877	7.39324	6.99577	6.69055	7.68769	5.56815	5.65273	4.69701	5.34517
P21127	CDK11B	Cyclin-dependent kinase 11B	10	6.39993	5.09428	7.45147	7.5289	6.65279	10.0768	4.6724	3.03337	6.05937	5.92075	3.91886	3.37699	9.56146	9.7795	6.67964	3.79352
Q9NTX5	ECHDC1	Ethylmalonyl-CoA decarboxylase	10	6.92617	7.24527	6.82199	8.51171	3.69662	3.74538	2.96363	3.11638	8.1049	9.37857	10.7122	11.8277	4.41584	5.02653	3.91107	3.596
P28288	ABCD3	ATP-binding cassette sub-family D member 3	10	7.53947	8.26443	5.13655	7.69485	6.71479	3.33586	5.41035	6.47294	6.96627	6.44912	7.42847	8.94044	5.77205	2.97075	7.04712	3.85656
Q9NVJ2	ARL8B	ADP-ribosylation factor-like protein 8B	10	5.6355	7.01998	7.45377	8.30501	8.09086	4.77192	6.20356	6.68669	6.52595	6.09082	4.43065	3.7886	9.65674	5.01391	5.05741	5.26863
O00443	PIK3C2A	Phosphatidylinositol 4-phosphate 3-kinase C2 domain-containing subunit alpha	10	8.26437	8.29383	9.84359	7.39997	5.61211	5.04377	6.72951	3.73712	7.95368	7.97596	7.12381	5.19717	4.12066	4.74342	4.24504	3.716
P78344	EIF4G2	Eukaryotic translation initiation factor 4 gamma 2	10	10.8904	10.581	7.41779	5.67314	5.6763	4.16158	4.50372	6.58997	8.48403	9.18931	4.29318	3.6251	6.24371	4.02527	3.91892	4.72654
Q14197	MRPL58	Peptidyl-tRNA hydrolase ICT1, mitochondrial	10	3.30147	3.00537	3.07884	4.1435	7.6271	7.97581	6.24528	7.68821	3.97842	4.47304	5.38111	6.20196	8.17078	8.97141	9.91598	9.84172
P61011	SRP54	Signal recognition particle 54 kDa protein	10	6.7266	6.91461	5.3665	4.1992	4.56252	6.29728	6.88056	10.69	6.85433	6.11256	3.55264	3.64595	5.0957	6.44926	6.25175	10.4006
P78356	PIP4K2B	Phosphatidylinositol 5-phosphate 4-kinase type-2 beta	10	4.04554	4.09455	5.83292	4.10779	8.27917	6.01636	10.7592	8.25143	4.16282	4.33988	3.39191	2.50534	9.78091	8.1053	9.48652	6.8404
O95810	CAVIN2	Caveolae-associated protein 2	10	5.12859	4.8994	7.03026	5.36172	9.13046	6.06992	11.6501	8.36917	3.86179	4.11601	4.28145	2.60253	7.18703	5.30387	8.70948	6.29817
Q9BZE1	MRPL37	39S ribosomal protein L37, mitochondrial	10	4.61124	4.538	4.57838	5.83967	5.32028	6.57039	4.20161	4.85273	6.3331	7.16686	8.73412	9.99628	6.04782	7.42944	6.693	7.08708
P78347	GTF2I	General transcription factor II-I	10	5.72039	4.71832	5.43087	4.92482	4.73604	10.0694	7.5733	7.99046	6.46301	5.57285	3.88612	3.20401	6.53912	9.19173	4.94522	9.03436
Q99541	PLIN2	Perilipin-2	10	9.75463	9.05789	8.6247	9.03475	7.75066	10.4983	7.92675	10.3419	3.62953	3.10631	3.54078	3.40586	3.25161	3.90917	2.99212	3.17509
A0A3B3ITT1	RAB12	Ras-related protein Rab-12	10	6.7517	7.16416	6.13103	7.0746	6.65541	5.42229	6.86085	5.28231	6.64341	6.64304	6.85392	6.6599	5.91233	4.74879	5.53783	5.65843
P17568	NDUFB7	NADH dehydrogenase [ubiquinone] 1 beta subcomplex subunit 7	10	2.81534	2.6651	2.81181	3.77563	7.26429	10.0698	3.71822	8.54358	3.85642	4.21799	4.68065	5.18603	9.26574	11.7957	8.39411	10.9395
P62277	RPS13	40S ribosomal protein S13	10	3.14079	3.03789	2.68815	2.84897	7.69102	7.31091	9.21888	11.347	2.63084	2.35239	2.77826	2.84675	11.1658	7.58315	10.1059	13.2533
P49643	PRIM2	DNA primase large subunit	10	5.88474	6.29092	5.45059	4.71808	4.99255	5.88527	6.06132	7.18509	6.01662	6.54089	3.07928	2.47536	9.77584	8.52225	9.18023	7.94098
P62834	RAP1A	Ras-related protein Rap-1A	10	4.23963	4.57773	5.39642	4.725	10.2775	6.0325	11.785	8.10504	3.70096	4.03409	4.49245	3.77491	8.26189	4.80585	10.1782	5.61277
P23919	DTYMK	Thymidylate kinase	10	6.7016	6.07517	5.98752	7.72727	4.5596	5.01477	4.30365	5.17213	7.1059	7.39767	9.6912	10.2125	5.10948	6.25777	4.1541	4.52969
Q96BW9-3	TAMM41	Isoform 3 of Phosphatidate cytidylyltransferase, mitochondrial	10	5.56724	5.07318	5.04386	6.87138	4.38743	6.17437	3.20821	4.48044	7.72602	7.93391	9.79538	11.2466	4.89155	6.62823	5.13425	5.83792
P27695	APEX1	DNA-(apurinic or apyrimidinic site) lyase	10	7.77838	7.66811	8.31593	7.09442	3.81632	3.58938	5.37693	4.54568	8.4706	9.46693	9.37556	9.09248	3.74228	3.3557	4.28434	4.02697
Q15075	EEA1	Early endosome antigen 1	10	3.82554	3.1019	5.10185	4.50844	3.95447	3.61476	5.45601	3.27573	10.641	10.3237	9.20344	6.89716	7.6452	7.21695	9.58256	5.65126
P68400	CSNK2A1	Casein kinase II subunit alpha	10	1.71045	1.68311	2.74544	2.2027	9.13813	9.68628	11.6121	13.9352	2.00562	2.04192	1.59121	1.33249	10.7452	9.16524	11.4267	8.97818
Q8NBJ7	SUMF2	Inactive C-alpha-formylglycine-generating enzyme 2	10	11.1862	12.3798	8.10556	10.1258	1.61337	1.53114	1.64982	2.7431	11.879	10.5928	10.2078	12.0828	1.22593	1.29557	1.36447	2.01685
Q9BY67-3	CADM1	Isoform 3 of Cell adhesion molecule 1	10	5.66235	6.2548	6.33901	4.71516	7.61363	8.20261	9.36562	7.58026	4.52737	5.09377	4.51459	3.08225	5.47337	7.32223	6.96493	7.28804
P49756	RBM25	RNA-binding protein 25	10	6.97468	5.15228	9.05584	4.92832	6.06734	9.65765	5.39075	4.73266	6.14629	6.07094	4.01813	3.23739	8.01359	9.51269	5.03399	6.00745
Q9ULC3	RAB23	Ras-related protein Rab-23	10	4.9611	4.3169	5.05202	4.90173	8.57156	9.87848	8.12849	7.91254	4.68433	4.88867	4.84957	4.39252	6.38892	5.81522	8.17977	7.07819
P43307	SSR1	Translocon-associated protein subunit alpha	10	6.85478	7.42233	3.98554	4.64834	6.1715	7.68392	2.99487	8.0169	5.9297	5.16434	5.3065	6.04271	6.973	8.91221	5.31055	8.58281
A2IDC6	MRPL28	39S ribosomal protein L28, mitochondrial (Fragment)	10	3.35203	3.36789	3.67349	5.1438	5.70731	8.02438	5.60779	6.81842	4.83388	5.27595	6.58421	7.52355	7.63375	8.50697	8.49018	9.4564
Q6KCM7-3	SLC25A25	Isoform 3 of Calcium-binding mitochondrial carrier protein SCaMC-2	10	5.0855	5.16144	4.91291	6.6261	5.44901	6.62491	4.0153	5.32149	6.44153	6.88421	7.82946	9.09283	6.07149	7.66159	5.57121	7.25105
Q9NUQ7	UFSP2	Ufm1-specific protease 2	10	8.44937	9.03287	5.94748	7.10537	4.24112	4.37108	3.21617	4.77712	8.26314	7.32898	7.85602	9.20062	4.66517	5.30748	4.44349	5.7945
Q8TC12	RDH11	Retinol dehydrogenase 11	10	7.71509	7.38475	5.2277	6.45973	4.80511	5.14673	3.44865	4.70727	7.93238	7.24174	8.81897	9.9916	5.05821	5.35178	5.18329	5.52699
O75400	PRPF40A	Pre-mRNA-processing factor 40 homolog A	10	6.35655	5.42385	8.59519	6.43968	7.08681	5.69705	6.68982	3.65962	6.42092	5.51901	4.15877	3.4428	12.4658	8.03691	4.76389	5.24336
Q8TB36	GDAP1	Ganglioside-induced differentiation-associated protein 1	10	6.07823	5.80461	4.83941	6.76137	5.63188	6.51893	3.09008	4.64599	6.7412	7.40905	8.23126	8.96835	5.42026	7.75581	4.63186	7.47172
Q9BY77	POLDIP3	Polymerase delta-interacting protein 3	10	7.98436	5.26855	7.42967	6.95961	4.54903	8.94273	5.52878	7.74547	5.81483	4.49044	4.42194	3.8234	6.28461	7.82156	4.39571	8.53932
Q8NFF5	FLAD1	FAD synthase	10	7.15967	7.28773	7.31464	10.2028	2.56015	2.26195	2.63865	2.11967	9.29284	10.1604	12.6457	14.1231	2.95835	3.98152	2.73599	2.55683
Q9BWS9-2	CHID1	Isoform 2 of Chitinase domain-containing protein 1	10	7.45953	8.00737	4.51508	5.49898	4.46642	6.23087	4.42657	7.75034	6.42894	6.03293	5.26045	6.35736	6.37145	8.2239	5.44903	7.52078
Q5W111	SPRYD7	SPRY domain-containing protein 7	10	9.30125	9.93268	7.25463	8.59914	3.70731	4.95493	3.25009	3.53932	8.86377	8.81191	8.4092	9.28418	3.33454	4.08935	2.66072	4.00699
Q9P0J0-2	NDUFA13	Isoform 2 of NADH dehydrogenase [ubiquinone] 1 alpha subcomplex subunit 13	10	3.09294	3.04683	3.11224	3.78381	7.48845	9.45251	4.08847	7.6133	4.03762	4.3282	5.16218	5.62519	8.26528	11.9879	8.10179	10.8133
P17987	TCP1	T-complex protein 1 subunit alpha	10	6.24967	5.61414	8.38376	6.12907	6.83458	6.29975	9.57591	5.94967	5.71236	5.6239	5.52737	4.18083	5.64054	5.42329	6.88866	5.9665
P57737-3	CORO7	Isoform 3 of Coronin-7	10	3.39966	3.32824	4.01688	4.74585	7.64349	8.77642	5.77501	6.76432	4.27885	4.42277	5.55283	5.65011	8.26523	9.5483	8.7589	9.07312
O14925	TIMM23	Mitochondrial import inner membrane translocase subunit Tim23	10	4.72124	4.17976	5.56899	6.58479	5.98331	7.48018	4.63268	4.92256	5.45271	6.24106	8.74672	9.46134	6.79545	6.8708	6.11703	6.24139
Q15165	PON2	Serum paraoxonase/arylesterase 2	10	7.88835	8.56295	5.00031	6.07929	5.13932	6.13505	3.32104	6.87197	7.51384	6.78124	5.93383	6.81693	5.69248	6.58782	4.70957	6.96601
Q9BTL3	RAMAC	RNA guanine-N7 methyltransferase activating subunit	10	5.33397	4.30641	5.31933	5.19349	6.52377	7.48451	4.6751	12.6524	5.02142	4.0169	2.57335	2.34767	10.9502	7.72622	7.93253	7.9428
P53597	SUCLG1	Succinate--CoA ligase [ADP/GDP-forming] subunit alpha, mitochondrial	10	6.04804	6.13218	6.0908	7.98403	3.60795	4.02122	3.31719	3.00048	7.99228	8.74719	10.8874	11.8894	4.67419	6.42564	4.75322	4.42877
P35269	GTF2F1	General transcription factor IIF subunit 1	10	2.54209	2.58343	3.47758	2.70759	7.90505	9.55415	10.458	7.33805	2.48222	2.80349	1.39032	1.34039	13.7564	9.4423	18.3713	3.8476
P12931-2	SRC	Isoform 2 of Proto-oncogene tyrosine-protein kinase Src	9	3.9579	4.03137	4.70118	4.87183	10.9998	6.12142	12.4776	8.64908	3.87949	3.77244	3.46878	2.57397	8.7968	4.83969	10.5713	6.28727
P36578	RPL4	60S ribosomal protein L4	9	5.80986	5.95534	3.8296	4.30654	8.00046	9.46931	5.31814	6.53599	5.10968	4.59914	4.81613	4.99444	7.93545	9.08515	6.63064	7.60413
Q96C19	EFHD2	EF-hand domain-containing protein D2	9	5.79263	5.67046	8.9755	7.7048	7.42587	5.53703	9.9663	5.64018	5.52257	6.51992	6.34146	4.30493	5.46458	3.77359	7.96373	3.39645
Q14498	RBM39	RNA-binding protein 39	9	9.27587	8.85624	13.895	11.3037	1.51243	2.34425	4.33345	2.43919	9.93337	9.71313	7.00119	5.69609	2.58706	4.17094	3.98783	2.95021
P08559-4	PDHA1	Isoform 4 of Pyruvate dehydrogenase E1 component subunit alpha, somatic form, mitochondrial	9	6.97232	7.41911	6.31704	8.33945	2.96952	2.85481	2.95338	2.15001	9.8117	10.1595	11.9362	13.1831	3.57924	5.05581	3.32839	2.97039
P28827-2	PTPRM	Isoform 2 of Receptor-type tyrosine-protein phosphatase mu	9	4.55496	4.68821	6.67228	6.61192	9.14254	6.97378	10.7887	5.52443	4.90549	4.79692	5.90577	4.62435	6.35927	5.06298	8.04149	5.34689
P55060	CSE1L	Exportin-2	9	7.01302	6.89501	8.86743	7.58409	5.56823	5.30923	7.48732	4.16493	6.74919	6.72526	8.07279	7.42819	4.61531	4.36681	4.8423	4.31089
Q86VP6	CAND1	Cullin-associated NEDD8-dissociated protein 1	9	6.25321	7.48686	8.89035	6.74959	7.39012	5.46829	8.39864	5.38277	5.97699	5.9847	5.99285	4.82418	5.62766	4.70799	6.19074	4.67506
Q9H0R6	QRSL1	Glutamyl-tRNA(Gln) amidotransferase subunit A, mitochondrial	9	6.72428	6.49949	6.8198	9.34974	2.32229	2.1523	3.45684	2.08985	9.03915	10.5627	13.5842	15.0393	2.76369	3.76456	3.28712	2.54474
P35606	COPB2	Coatomer subunit beta'	9	8.47222	9.29408	6.93235	6.1772	5.84622	5.13465	5.12131	4.45982	8.14946	8.53371	6.12318	6.15716	5.12949	5.02868	4.87374	4.56672
P31946	YWHAB	14-3-3 protein beta/alpha	9	4.26184	4.53725	6.0622	4.49857	10.1224	7.89968	10.0744	7.54169	3.62048	4.3241	3.74252	2.67665	9.8707	7.52257	8.11557	5.12939
P31947	SFN	14-3-3 protein sigma	9	6.04318	6.22958	9.3373	5.54001	9.8815	13.2817	8.89976	7.03969	4.41547	4.59052	3.54059	2.73108	4.91405	3.83531	5.42838	4.29187
P31040	SDHA	Succinate dehydrogenase [ubiquinone] flavoprotein subunit, mitochondrial	9	6.75521	6.02676	5.66639	8.39957	3.30616	4.44273	3.59224	3.02904	8.49184	9.62081	10.8958	12.8682	3.56577	5.70752	3.80815	3.82385
Q13123	IK	Protein Red	9	8.47042	6.54265	8.9155	10.2083	4.51645	6.20402	3.66934	5.12097	7.3443	6.55947	5.54022	5.64848	5.47063	6.03836	3.76717	5.98375
P78371	CCT2	T-complex protein 1 subunit beta	9	6.55991	6.65497	9.29807	6.59416	6.9668	5.3895	9.91792	5.22585	5.98665	6.39199	5.79062	4.20451	5.13874	4.84267	6.07589	4.96178
Q8N8Z6	DCBLD1	Discoidin, CUB and LCCL domain-containing protein 1	9	5.09255	4.90984	6.67052	5.80352	11.7709	6.54239	11.7446	6.8581	4.27729	4.20846	4.39904	3.56796	6.47449	4.1933	8.26429	5.22275
P09417	QDPR	Dihydropteridine reductase	9	9.15479	7.62779	7.27393	10.9384	1.95637	2.50645	2.06188	2.1715	9.44708	10.4913	13.437	15.7191	1.77847	2.01494	1.67978	1.74113
Q12929	EPS8	Epidermal growth factor receptor kinase substrate 8	9	4.74891	4.85177	5.36137	3.98981	8.75846	7.33051	10.3098	6.70726	4.66136	4.97352	4.20082	3.42936	7.60129	6.01923	10.2501	6.80639
P07437	TUBB	Tubulin beta chain	9	6.67651	6.76871	8.03114	6.18914	6.77037	7.45743	8.01367	7.23021	5.3995	6.137	5.50526	4.38957	6.07284	5.10385	5.38927	4.86555
Q9Y6E0	STK24	Serine/threonine-protein kinase 24	9	6.19021	6.64893	7.1116	6.62831	7.16508	6.53679	7.72328	5.6676	6.35499	6.56167	5.74681	4.79576	6.27181	5.03363	6.63769	4.92581
Q15811	ITSN1	Intersectin-1	9	5.61342	5.36171	9.685	7.58088	6.44483	7.43368	8.00245	4.81457	6.07039	6.56397	7.47386	4.83558	4.61866	5.20605	5.99074	4.3042
Q13895	BYSL	Bystin	9	6.55516	5.43104	9.01928	9.98072	4.70415	6.70932	4.51225	4.45989	5.95026	6.42585	6.19327	5.43936	6.7399	6.15231	7.53889	4.18834
O95900	TRUB2	Mitochondrial mRNA pseudouridine synthase TRUB2	9	5.45377	5.41167	5.89155	8.15176	3.5151	4.04191	3.31863	2.99519	8.50505	8.92124	11.4912	12.8661	4.66775	5.49968	4.56216	4.7072
Q5VZE5	NAA35	N-alpha-acetyltransferase 35, NatC auxiliary subunit	9	7.61721	7.15187	8.29456	4.71284	5.48971	5.24162	8.64538	5.80629	6.33495	7.29493	3.70831	3.09985	6.03797	7.86898	6.04751	6.64802
P40926	MDH2	Malate dehydrogenase, mitochondrial	9	7.88079	7.99869	7.06861	11.4973	1.00162	2.04482	2.07137	1.17097	10.8181	11.876	13.7842	15.2334	0.953696	3.35608	2.0811	1.16321
O75882	ATRN	Attractin	9	6.27437	7.27203	6.22622	6.579	6.93257	5.72203	7.06022	5.67843	6.29928	6.62151	6.27927	6.14358	5.69522	4.9052	6.60154	5.70952
Q5JTV8-3	TOR1AIP1	Isoform 3 of Torsin-1A-interacting protein 1	9	8.01631	7.64366	5.62799	6.98295	5.33238	5.67403	3.51993	6.19636	7.54604	6.32447	7.29588	8.14693	5.29575	5.38814	4.74725	6.26195
P22695	UQCRC2	Cytochrome b-c1 complex subunit 2, mitochondrial	9	2.95832	2.71824	2.56604	3.53232	7.58354	10.4658	3.77114	8.15619	3.89171	4.32752	4.44892	5.27548	9.6387	11.3029	8.48437	10.8789
P12111	COL6A3	Collagen alpha-3(VI) chain	9	14.5972	14.7597	6.71909	7.57685	2.69024	3.79333	2.15799	4.02207	10.3015	8.18133	5.49968	6.20228	3.42018	4.42798	2.02955	3.62102
P00533	EGFR	Epidermal growth factor receptor	9	4.71869	5.21964	5.07573	4.12564	8.28336	7.95609	7.96589	8.27771	4.68613	4.88838	4.48636	3.53169	7.46717	6.72438	9.00031	7.59283
P11047	LAMC1	Laminin subunit gamma-1	9	10.8229	10.6892	6.23305	7.94475	3.35968	4.62105	2.62541	5.04085	9.91054	7.75594	7.24953	8.81763	3.92346	4.66959	2.71702	3.61935
P61247	RPS3A	40S ribosomal protein S3a	9	4.54811	4.44123	4.37698	5.27915	8.48427	6.24156	7.92852	9.39665	4.28833	3.90983	4.45876	4.40446	9.18302	5.79736	8.80182	8.45996
P61163	ACTR1A	Alpha-centractin	9	5.26038	4.83233	6.24031	5.03614	7.7892	7.78172	8.85388	8.84941	4.4911	4.51691	3.79185	3.02921	7.27781	7.4719	8.04544	6.73241
P03915	MT-ND5	NADH-ubiquinone oxidoreductase chain 5	9	3.98178	3.6386	3.21327	3.46811	5.81417	10.3008	3.14456	6.70951	4.66177	5.40038	6.38495	7.20724	7.38187	11.9552	5.95053	10.7872
O43747-2	AP1G1	Isoform 2 of AP-1 complex subunit gamma-1	9	6.78829	6.67763	7.8982	6.26985	7.41525	6.31059	6.64	5.60911	6.47045	6.36146	5.65466	4.48185	6.10394	6.12964	5.24642	5.94267
P48739-3	PITPNB	Isoform 3 of Phosphatidylinositol transfer protein beta isoform	9	5.37872	5.51559	5.71879	5.89594	7.20037	7.93465	7.0436	7.49068	5.95455	5.48094	5.21551	5.29806	6.75314	6.22984	6.9995	5.89012
Q96QE5	TEFM	Transcription elongation factor, mitochondrial	9	5.41834	5.07469	5.28399	7.60311	4.54098	5.86854	3.45616	3.76273	7.5239	7.85256	10.0267	10.5015	5.18997	7.22919	4.88188	5.78576
Q9NW15	ANO10	Anoctamin-10	9	8.38601	8.1486	5.3721	5.9603	5.96032	6.24793	3.8806	6.1262	6.99592	6.16781	6.33616	6.90843	5.94261	5.71351	5.04471	6.80881
Q9NUL3	STAU2	Double-stranded RNA-binding protein Staufen homolog 2	9	6.77181	6.78801	5.79316	6.1975	5.80464	7.44588	5.35457	5.12412	5.77773	5.95082	6.42656	7.10418	5.90001	7.78186	5.46638	6.31277
Q9H4M9	EHD1	EH domain-containing protein 1	9	3.77287	4.13559	5.52271	4.15969	10.2977	8.07298	11.2026	8.65318	3.819	4.17696	3.89127	2.61771	7.80531	5.80054	9.34574	6.7262
O00214-2	LGALS8	Isoform 2 of Galectin-8	9	6.09731	7.67953	5.95576	5.61512	8.58134	6.28019	8.41186	6.33854	5.29647	5.40398	4.60651	3.94858	6.5085	5.47332	7.2974	6.5056
P13984	GTF2F2	General transcription factor IIF subunit 2	9	1.5976	1.43234	2.01428	1.67979	6.81288	7.90199	9.61253	18.2839	1.57545	1.45081	0.998507	0.998584	12.2992	7.74746	18.4953	7.0993
Q04721	NOTCH2	Neurogenic locus notch homolog protein 2	9	6.52522	6.68433	7.80882	7.69	7.21944	5.62311	8.61663	4.81986	5.53656	6.37835	7.46038	6.17957	4.72412	3.97081	6.68122	4.08159
P12004	PCNA	Proliferating cell nuclear antigen	9	3.21078	3.30815	4.04574	3.22207	9.23428	8.29063	8.29259	10.3949	3.02089	2.91206	2.52839	1.87742	10.0883	8.27681	7.85377	13.4432
Q13464	ROCK1	Rho-associated protein kinase 1	9	7.19081	7.92812	10.0619	7.0555	6.13368	4.8313	8.77882	4.31346	6.2203	7.47782	6.17349	4.5671	4.2141	4.36265	5.37942	5.31153
P05556	ITGB1	Integrin beta-1	9	5.59418	5.27189	5.38326	5.0314	10.0665	6.65173	9.07263	10.0829	4.05698	3.68556	3.67628	3.17206	7.92678	5.47659	7.93341	6.91786
Q9NZB2-6	FAM120A	Isoform F of Constitutive coactivator of PPAR-gamma-like protein 1	9	8.36478	8.83968	7.29227	7.21402	4.62266	4.50058	5.14327	3.48989	7.63818	7.47611	7.44761	7.52018	5.06288	6.38199	4.59108	4.41482
Q16204	CCDC6	Coiled-coil domain-containing protein 6	9	5.13705	4.46533	6.2814	4.71727	8.51076	8.35279	7.79586	8.24646	4.26918	4.29263	2.88297	2.23495	11.384	9.0399	7.7458	4.64365
P12814	ACTN1	Alpha-actinin-1	9	4.39894	5.2859	6.88138	5.84204	8.9768	5.05698	12.4151	5.73869	4.6154	5.73329	5.2513	3.4259	7.71466	5.34316	9.07085	4.24963
Q13435	SF3B2	Splicing factor 3B subunit 2	9	3.74588	2.76517	4.69036	3.61936	7.08954	11.0855	7.05413	9.59536	3.85027	3.34409	2.06745	1.80495	8.60856	10.3753	5.62092	14.6832
Q6WKZ4	RAB11FIP1	Rab11 family-interacting protein 1	9	4.61751	4.04471	4.87483	4.93673	8.36593	6.74593	13.6996	11.3856	3.6836	3.63136	4.50328	3.14418	5.94994	5.32632	6.92062	8.16984
I3L2B2	EPN2	Epsin-2	9	3.30943	3.64079	5.52399	4.09842	7.99198	9.76523	9.53224	7.09584	4.34441	4.11927	4.6346	2.92323	7.31831	8.81057	8.11446	8.77722
Q8NC56	LEMD2	LEM domain-containing protein 2	9	6.91019	7.08788	4.48621	5.59659	5.93002	7.24379	3.88078	8.64079	6.19901	5.37834	5.48859	5.88114	6.502	6.86301	5.99042	7.92124
Q15067	ACOX1	Peroxisomal acyl-coenzyme A oxidase 1	9	7.17431	8.14606	4.91794	8.18728	7.69467	1.87395	7.35348	7.47365	6.56696	6.05435	6.63984	7.44523	7.45813	2.01701	8.82593	2.1712
P56192	MARS	Methionine--tRNA ligase, cytoplasmic	9	9.0241	9.38232	8.30624	7.60166	3.91314	3.44552	4.72376	3.09875	8.4388	8.7112	8.99485	8.54163	3.50517	4.5066	3.87909	3.92718
P51649-2	ALDH5A1	Isoform 2 of Succinate-semialdehyde dehydrogenase, mitochondrial	9	6.49	6.3662	5.08334	6.66615	4.40365	5.41547	3.71251	4.34517	7.6333	8.88342	7.89493	8.81254	4.75606	7.83817	5.22566	6.47346
P54577	YARS	Tyrosine--tRNA ligase, cytoplasmic	9	5.96696	6.08783	8.27171	5.65022	6.1007	6.51597	8.17638	6.41327	5.42166	5.9949	5.6642	4.28923	4.63657	6.14105	6.2447	8.42463
Q9UQ80	PA2G4	Proliferation-associated protein 2G4	9	4.4686	5.16171	6.60621	5.08429	7.5064	5.33474	9.7502	6.05921	4.70831	4.93852	4.7562	3.49221	7.82101	6.50966	8.96457	8.83818
Q16537	PPP2R5E	Serine/threonine-protein phosphatase 2A 56 kDa regulatory subunit epsilon isoform	9	5.5677	5.62508	6.83879	5.8419	8.81584	6.04317	10.507	5.907	4.93575	5.59259	5.35291	3.95595	6.65054	5.07365	8.11653	5.17556
O43663	PRC1	Protein regulator of cytokinesis 1	9	8.04021	7.10684	11.977	10.9327	3.55218	3.06736	6.22093	2.90982	7.62968	7.97097	9.55098	6.57101	3.67692	3.02266	4.6816	3.0891
P35270	SPR	Sepiapterin reductase	9	7.29246	6.83161	6.80218	8.76202	2.88811	3.23016	2.71841	2.53507	9.22372	9.07577	12.0965	13.4362	3.68936	5.25596	3.15606	3.0064
Q9BQE3	TUBA1C	Tubulin alpha-1C chain	9	5.2753	5.29499	6.0484	5.97334	6.65311	8.73067	7.39582	7.1817	4.99953	5.29174	5.8577	5.51585	6.95182	6.2694	5.94051	6.62013
P06396	GSN	Gelsolin	9	4.79843	4.86768	4.61551	2.98428	9.52365	11.3051	7.34881	11.0397	3.47939	3.22789	2.27134	2.05354	10.8258	8.88772	6.34341	6.42774
Q9NZB8-8	MOCS1	Isoform 8 of Molybdenum cofactor biosynthesis protein 1	9	6.99876	6.22635	6.51376	9.02416	2.82063	3.16494	3.12499	3.377	8.57149	9.599	11.9158	13.5549	3.40698	4.22493	3.68373	3.79255
Q9Y320	TMX2	Thioredoxin-related transmembrane protein 2	9	7.72543	6.95267	5.05025	6.47209	5.92931	6.01702	4.08556	5.71181	6.69976	6.51096	7.17648	7.60239	6.00754	5.44766	5.99913	6.61194
P25685	DNAJB1	DnaJ homolog subfamily B member 1	9	8.00035	6.88454	9.97991	7.46951	6.11634	7.01701	5.59989	6.88073	5.91939	5.09785	3.76229	3.1489	6.37185	6.59006	5.49154	5.66985
O60476	MAN1A2	Mannosyl-oligosaccharide 1,2-alpha-mannosidase IB	9	8.23076	10.5134	6.56043	7.48871	4.80828	5.72946	3.19342	4.39834	7.63685	6.91553	7.72955	8.59528	3.09366	5.8698	3.06467	6.17191
P23526	AHCY	Adenosylhomocysteinase	9	6.91584	6.73061	9.0872	6.62761	5.74597	7.10822	7.6887	5.76881	6.79875	6.45694	5.81641	4.89491	4.53148	5.02692	5.77225	5.02938
O60832	DKC1	H/ACA ribonucleoprotein complex subunit DKC1	9	5.46569	4.61443	7.64649	7.67947	6.04253	7.6872	6.35293	3.09599	5.46224	5.27049	5.255	4.73078	10.4799	8.76223	7.85018	3.60444
Q14703	MBTPS1	Membrane-bound transcription factor site-1 protease	9	6.66564	7.91798	5.69745	6.73091	4.83802	6.25701	3.85247	4.99385	7.1302	7.42884	7.18807	8.92181	4.59606	6.56615	4.532	6.68353
P55036	PSMD4	26S proteasome non-ATPase regulatory subunit 4	9	3.1129	2.99425	4.42262	3.07329	8.01254	7.93827	11.4017	12.9526	2.82868	2.69078	2.17281	1.69534	8.15377	8.69302	9.70751	10.1499
O43175	PHGDH	D-3-phosphoglycerate dehydrogenase	9	7.19892	7.02736	9.60277	5.96452	6.01027	6.8241	7.4469	5.5599	6.07512	6.79152	6.10858	4.95775	4.5986	5.56591	5.45106	4.81672
O75879	GATB	Glutamyl-tRNA(Gln) amidotransferase subunit B, mitochondrial	9	6.31296	6.30201	6.94611	9.48549	2.19686	2.40876	3.17009	2.38081	9.11064	10.0451	13.6815	14.9755	3.04191	3.71698	3.16244	3.06283
P10253	GAA	Lysosomal alpha-glucosidase	9	7.16968	8.55011	5.79076	5.54738	4.08729	10.0977	4.41006	8.60063	7.60477	7.05731	3.97342	3.71093	6.45485	7.78155	3.29576	5.8678
Q8NFJ5	GPRC5A	Retinoic acid-induced protein 3	9	1.98655	2.06927	3.372	4.33137	13.953	6.4835	17.5558	7.64339	2.33606	2.81287	3.22372	2.47489	9.79668	3.76727	13.2645	4.92911
Q92973	TNPO1	Transportin-1	9	6.03128	6.13584	6.13335	7.91795	4.60689	5.2829	4.15752	3.94502	7.0876	7.42781	10.1278	11.8798	4.3274	5.15068	4.76955	5.01861
P06576	ATP5F1B	ATP synthase subunit beta, mitochondrial	9	2.05583	2.17476	2.4891	3.39885	7.72464	10.4304	7.7756	8.56824	2.99537	3.27984	4.13766	4.82448	8.06965	9.93278	11.0325	11.1103
P62266	RPS23	40S ribosomal protein S23	9	5.02644	4.82154	3.87582	3.87054	7.36803	8.30209	7.37002	7.56773	4.14731	3.9634	4.5088	4.49627	9.52593	7.93748	7.76259	9.45601
Q13310-3	PABPC4	Isoform 3 of Polyadenylate-binding protein 4	9	2.894	3.11849	3.13024	3.40468	9.77642	10.1445	8.14228	8.39674	2.77082	2.49413	3.17101	3.18846	10.3821	11.4751	8.71479	8.79622
Q5VT25-6	CDC42BPA	Isoform 6 of Serine/threonine-protein kinase MRCK alpha	9	5.21215	5.51191	7.71596	6.5568	8.19996	5.8232	11.4635	5.40506	4.37958	4.94881	5.8128	4.73184	5.66583	4.62689	7.94395	6.00171
X5CMH5	TAP2	Antigen peptide transporter 2	9	8.16909	9.58731	5.62823	6.13329	4.03407	5.84602	3.17087	3.2557	9.0457	7.58501	8.49985	9.38784	4.70346	5.54725	4.11732	5.28899
Q9HCU4	CELSR2	Cadherin EGF LAG seven-pass G-type receptor 2	9	6.32415	5.82535	6.94924	6.54177	7.04919	7.21098	9.03565	5.69732	5.37514	5.99702	7.30581	6.47603	4.66838	4.7844	6.2568	4.50278
O75223	GGCT	Gamma-glutamylcyclotransferase	9	10.9379	4.93675	12.9962	6.86217	3.24091	4.17425	5.68217	5.56672	7.54796	5.46423	2.76672	2.77178	5.67627	2.86202	5.4297	13.0842
Q12846	STX4	Syntaxin-4	9	3.89495	3.74065	4.95027	4.68304	10.644	7.92075	12.2914	8.51003	3.16024	3.15445	3.73119	2.81505	7.13736	5.9801	10.0981	7.28845
P49750	YLPM1	YLP motif-containing protein 1	9	4.54414	3.20207	4.41385	3.92692	6.9816	9.88123	7.33941	11.1938	4.41264	3.66198	2.3677	1.97277	10.5806	9.61928	5.43995	10.4621
Q7Z739	YTHDF3	YTH domain-containing family protein 3	9	5.69743	4.8043	5.45934	5.04212	5.97815	6.80456	5.4452	10.0485	5.04239	5.10831	2.75375	2.51065	8.52815	8.29528	9.26042	9.22144
P35249	RFC4	Replication factor C subunit 4	9	8.83035	7.31981	9.02472	6.14065	4.78037	5.48651	6.10861	4.62151	8.0259	7.543	5.52959	5.05869	5.96069	6.10051	4.72891	4.74016
P83731	RPL24	60S ribosomal protein L24	9	3.56335	3.78081	3.03791	3.33684	7.74031	8.83998	7.77223	10.96	3.53713	2.92595	3.03596	3.15515	9.40642	9.02416	8.58274	11.301
O14818	PSMA7	Proteasome subunit alpha type-7	9	6.66952	5.98486	8.89657	6.81252	5.97836	6.32678	7.26184	7.4347	6.77057	5.9905	4.79289	4.02623	5.5804	4.67321	6.25727	6.54378
Q15119	PDK2	[Pyruvate dehydrogenase (acetyl-transferring)] kinase isozyme 2, mitochondrial	9	6.86634	7.26431	7.49307	10.0682	2.62508	2.01594	2.80813	1.93778	8.90979	10.4616	12.8825	14.6397	2.91508	3.73958	2.96287	2.41003
O14639	ABLIM1	Actin-binding LIM protein 1	9	6.82988	6.55813	7.56037	5.94267	9.97994	6.12333	10.1772	5.79716	4.41013	5.45528	3.60996	2.30656	8.53463	5.94449	6.45584	4.31449
J3KQL8	APOL2	Apolipoprotein L2	9	7.76907	8.47678	5.37872	5.76056	4.89869	5.69085	2.59289	5.51624	7.9277	7.13403	6.52028	7.28156	5.62341	6.93638	4.7216	7.77124
Q15643	TRIP11	Thyroid receptor-interacting protein 11	9	11.8683	14.2107	9.12287	9.97411	1.82384	1.8446	1.86175	2.0244	10.0243	10.4249	9.54771	8.98769	1.60602	2.75876	1.72713	2.19292
Q9UI42	CPA4	Carboxypeptidase A4	9	8.65625	8.09904	10.5258	11.3119	2.97203	2.56718	4.53274	3.45531	7.95379	7.09366	9.75537	10.6516	3.27592	2.08431	3.1784	3.88667
P30405	PPIF	Peptidyl-prolyl cis-trans isomerase F, mitochondrial	9	7.81287	7.53914	7.35882	12.8459	0.533884	0.324919	0.703314	0.855074	11.4585	12.1049	17.299	19.4058	0.202249	0.333833	0.528071	0.693816
Q9BRX2	PELO	Protein pelota homolog	9	5.34604	4.88577	4.54572	4.15099	5.99011	9.23183	4.55843	9.24073	5.16433	5.2878	2.48716	2.34006	10.8594	11.882	7.26543	6.76416
Q9Y3B8	REXO2	Oligoribonuclease, mitochondrial	9	7.3655	6.92811	6.92275	9.45994	2.49127	2.98076	2.70139	2.95497	9.88942	10.3994	12.2949	14.1083	2.89299	3.18064	2.68781	2.74187
Q27J81	INF2	Inverted formin-2	9	11.2786	11.4569	7.23201	7.9348	4.32344	2.95536	3.8686	3.03238	9.37459	9.0318	8.632	8.82563	2.96124	2.8125	3.40737	2.8727
P19784	CSNK2A2	Casein kinase II subunit alpha'	9	3.66722	3.48799	4.96287	3.31378	7.36451	7.50894	11.8774	9.68221	3.54555	3.7342	3.23909	2.73473	9.05707	8.76116	9.6595	7.40375
O43292	GPAA1	Glycosylphosphatidylinositol anchor attachment 1 protein	9	8.12201	7.93267	5.03217	5.71286	4.76847	7.04742	3.29412	6.1986	7.07575	6.71475	6.94324	7.57917	5.2538	6.78068	4.74761	6.79668
Q8IZP0-9	ABI1	Isoform 9 of Abl interactor 1	9	4.64935	5.20946	7.31832	6.12235	7.75293	6.78593	10.7613	7.2335	4.23371	5.02083	5.33042	3.74852	6.94037	5.79355	8.22942	4.86998
Q8TDL5	BPIFB1	BPI fold-containing family B member 1	9	5.93248	2.23484	2.86784	4.22266	5.34205	2.04194	2.31681	3.20246	5.67321	2.39258	2.28365	2.02904	3.62679	1.60341	51.7353	2.49491
Q9HC21	SLC25A19	Mitochondrial thiamine pyrophosphate carrier	9	4.42977	3.92292	4.93496	6.62069	5.46164	7.13382	3.78231	4.49767	6.2673	6.67984	9.24452	10.3964	6.18186	7.7722	5.70413	6.96997
P40222	TXLNA	Alpha-taxilin	9	4.25397	4.19916	6.39566	3.19025	8.04878	5.94296	13.4974	9.51032	3.70009	3.67037	2.19815	1.46669	11.0179	7.64258	8.08999	7.17571
Q8NAT1	POMGNT2	Protein O-linked-mannose beta-1,4-N-acetylglucosaminyltransferase 2	9	6.87766	7.01587	4.78677	5.85161	5.63044	7.77992	3.72974	7.49525	6.1915	5.595	5.73785	6.54978	6.00692	7.23446	5.80174	7.71549
Q6DKK2	TTC19	Tetratricopeptide repeat protein 19, mitochondrial	9	4.21856	3.97367	3.30006	4.10527	5.72866	11.6192	3.98633	9.27543	3.98373	4.28473	3.67965	4.65926	8.0554	13.5938	5.82552	9.71071
Q9NVI1	FANCI	Fanconi anemia group I protein	9	7.35029	6.85132	7.06522	5.11328	4.7147	5.45463	8.22564	6.63824	6.96931	6.93471	4.68403	4.1876	5.30886	6.09478	7.13649	7.27089
O95182	NDUFA7	NADH dehydrogenase [ubiquinone] 1 alpha subcomplex subunit 7	9	2.95071	3.535	3.00819	3.38141	7.48794	7.29827	4.0661	8.23293	4.0694	4.35534	5.11478	5.62139	9.91684	11.9835	8.72672	10.2515
P63096	GNAI1	Guanine nucleotide-binding protein G(i) subunit alpha-1	9	3.45364	3.43321	5.64317	4.59176	10.4231	7.41469	14.548	6.04354	3.37606	4.0161	4.78236	3.33718	7.40819	5.35498	9.35619	6.81783
Q15404	RSU1	Ras suppressor protein 1	9	0.97036	0.725261	1.06966	1.0349	9.74742	10.796	10.9059	21.4895	0.712541	0.755427	0.769388	0.657132	10.9219	7.61173	12.422	9.4109
Q8TCS8	PNPT1	Polyribonucleotide nucleotidyltransferase 1, mitochondrial	9	5.68122	5.41491	5.56093	8.28774	3.53811	3.40298	4.62915	2.52279	8.1125	8.92625	11.6263	12.9951	4.07333	5.77556	5.5098	3.94338
Q96DX4	RSPRY1	RING finger and SPRY domain-containing protein 1	9	4.79533	4.64875	5.71464	6.13678	8.46849	8.96013	8.37834	7.57683	4.73664	5.2735	5.88657	5.59603	5.37889	4.92974	7.5151	6.00425
P48059-3	LIMS1	Isoform 3 of LIM and senescent cell antigen-like-containing domain protein 1	9	5.97596	6.01013	7.39929	5.72096	8.69416	6.81172	9.81552	6.8216	5.06852	5.15913	4.76364	3.1734	7.12475	5.31594	7.36227	4.78302
P26368	U2AF2	Splicing factor U2AF 65 kDa subunit	9	7.1262	4.7972	5.84615	5.25525	6.49065	8.03584	7.50477	5.46379	5.5872	6.11416	3.16839	2.74415	9.23233	7.87365	8.60913	6.15115
P37108	SRP14	Signal recognition particle 14 kDa protein	9	2.23314	2.26544	2.72048	2.86704	5.01775	4.52008	12.131	24.7606	2.16975	1.72273	1.68329	1.61713	5.24987	4.26338	9.82669	16.9517
Q09161	NCBP1	Nuclear cap-binding protein subunit 1	9	7.9547	7.66273	6.798	5.76273	4.05813	4.67697	6.21467	3.70256	9.07382	7.97624	4.92475	4.5564	6.21734	7.51811	5.67194	7.23093
Q99700	ATXN2	Ataxin-2	9	6.94102	6.43251	6.68808	6.34638	6.02588	5.65107	5.55163	4.89665	6.31998	5.65646	4.61756	4.87019	10.0357	9.01458	6.80508	4.14722
Q8WWM7-3	ATXN2L	Isoform 3 of Ataxin-2-like protein	9	6.07122	6.57117	6.51225	5.54994	7.31698	3.46669	8.37426	6.35069	5.0668	5.27961	4.73947	4.98885	10.7652	6.0786	8.97448	3.89379
O00560	SDCBP	Syntenin-1	9	6.04305	8.03968	6.61859	4.96287	9.12837	6.93943	6.95096	9.11914	5.74628	5.3124	3.36058	2.81225	9.16069	4.96948	5.69951	5.13674
Q8TCZ2	CD99L2	CD99 antigen-like protein 2	9	5.55293	5.06485	6.57976	4.92397	10.2454	7.09852	10.6529	7.68862	4.2867	4.78161	4.10144	2.63008	6.10902	4.96822	8.43338	6.88255
Q9BTZ2	DHRS4	Dehydrogenase/reductase SDR family member 4	9	9.70418	9.96831	7.091	8.02686	3.13427	2.97098	3.00143	3.7089	9.52829	9.83956	9.26835	10.0273	3.18134	3.75032	3.13414	3.66477
Q9UHR4	BAIAP2L1	Brain-specific angiogenesis inhibitor 1-associated protein 2-like protein 1	9	5.10008	5.29538	6.18389	5.5676	9.1475	6.31924	10.4818	5.03986	4.61182	4.88174	5.21856	3.728	7.99365	5.88583	9.36933	5.1757
P40189	IL6ST	Interleukin-6 receptor subunit beta	9	6.56421	7.01578	7.99556	5.95598	7.80301	6.5244	6.55139	5.88487	5.8873	6.80517	5.94526	5.45824	6.22239	4.73587	5.92249	4.72807
Q3ZCQ8-2	TIMM50	Isoform 2 of Mitochondrial import inner membrane translocase subunit TIM50	9	5.13079	5.11955	5.60117	6.48098	5.42111	7.7203	3.5617	5.14524	6.02773	6.92503	9.10712	10.2903	5.541	6.98699	4.43881	6.50218
Q9BVS5	TRMT61B	tRNA (adenine(58)-N(1))-methyltransferase, mitochondrial	9	6.54585	6.28776	6.04289	8.596	2.84202	3.85905	3.18827	2.68327	8.40444	9.8686	11.7701	13.2229	3.28571	5.42395	4.00649	3.97276
Q96GP6	SCARF2	Scavenger receptor class F member 2	9	5.81457	6.06346	6.11709	5.64736	8.45694	7.47285	10.6717	7.05886	4.6104	4.59295	5.28588	4.48752	5.47286	5.37833	7.32777	5.54149
Q9Y478	PRKAB1	5'-AMP-activated protein kinase subunit beta-1	9	3.94551	3.69547	4.29509	3.73944	8.87016	7.88584	9.83109	8.22689	3.41643	3.71578	2.45868	2.0292	11.1264	8.57786	10.6148	7.57138
Q15283	RASA2	Ras GTPase-activating protein 2	9	5.37412	5.96963	8.85708	7.00357	7.13672	5.11122	10.728	4.86643	5.20338	5.89479	6.75151	4.3316	5.38856	4.58479	7.66752	5.13105
Q9HC36	MRM3	rRNA methyltransferase 3, mitochondrial	9	5.55054	5.42602	6.12972	9.38404	3.61523	3.71371	3.42497	3.329	8.30455	9.13201	11.3067	13.2538	4.54671	4.88285	4.35773	3.6424
Q13190	STX5	Syntaxin-5	9	8.54943	8.55044	5.94967	7.38131	4.96786	6.61799	3.58595	5.01115	7.66989	6.61606	7.26297	8.89142	4.17725	5.40235	4.21203	5.15423
A0A0G2JPD3	HLA-A	HLA class I histocompatibility antigen, A alpha chain	9	4.75356	4.13452	4.55529	4.37396	8.27081	10.1064	9.96873	8.52902	3.73918	3.88713	3.77953	3.00852	6.76285	6.71984	9.72934	7.68135
P10321	HLA-C	HLA class I histocompatibility antigen, C alpha chain	9	6.00592	5.59902	5.51755	5.24422	8.98831	7.45783	8.37695	7.28389	5.11572	5.06552	4.75892	4.19308	6.31958	5.68537	8.16631	6.2218
Q13867	BLMH	Bleomycin hydrolase	9	9.62821	5.92109	11.2875	7.63066	3.11414	3.85284	7.01866	5.86899	7.77553	5.31614	3.27774	2.58842	5.53565	2.49575	6.27935	12.4093
P04792	HSPB1	Heat shock protein beta-1	9	4.58282	4.34095	6.41278	4.71136	9.51752	8.47807	8.70086	15.3321	3.42018	3.70711	2.67185	2.11401	8.94536	5.17531	6.55473	5.33503
O14974	PPP1R12A	Protein phosphatase 1 regulatory subunit 12A	9	6.31956	6.22272	7.98592	6.65108	8.81076	5.16232	10.2101	4.53383	5.40847	5.85651	5.99103	4.30578	6.59124	4.53685	7.68402	3.72981
P62917	RPL8	60S ribosomal protein L8	9	4.05198	4.8028	3.58233	3.49925	6.85478	7.22442	8.79449	10.3132	3.80693	3.61733	3.8374	4.12651	9.49125	8.26628	8.4781	9.25293
O15126	SCAMP1	Secretory carrier-associated membrane protein 1	9	5.36017	4.77001	5.12178	5.50832	9.40633	8.7053	8.4711	8.83165	4.54137	4.16634	3.79008	3.08369	7.54339	6.15809	6.92079	7.62159
Q12904-2	AIMP1	Isoform 2 of Aminoacyl tRNA synthase complex-interacting multifunctional protein 1	9	6.8035	6.62867	5.82044	5.98376	5.93948	6.15184	6.72456	8.23172	5.93403	5.86481	5.64981	5.61884	6.23551	6.23459	5.80263	6.3758
Q9NVD7	PARVA	Alpha-parvin	9	3.39506	3.42717	4.49452	3.77154	8.6565	8.97059	9.43605	13.6274	2.85883	3.15697	3.20747	2.39684	8.19075	6.86495	9.27179	8.27354
Q9NQX7	ITM2C	Integral membrane protein 2C	9	6.71278	7.04065	6.55576	5.85619	6.02827	9.49249	5.00575	8.29695	5.89207	5.70028	4.93681	5.09833	5.23632	6.49175	4.65426	7.00133
Q9NRA8-3	EIF4ENIF1	Isoform 3 of Eukaryotic translation initiation factor 4E transporter	9	9.27974	8.68303	9.71613	8.47995	4.39671	5.6186	3.82029	5.65087	7.35682	7.25158	5.55822	4.95082	6.33415	5.46478	3.65056	3.78776
P50570-4	DNM2	Isoform 4 of Dynamin-2	9	7.31134	7.46929	9.65749	7.27186	5.18614	5.69983	7.04347	5.01221	7.05151	7.3805	6.94324	5.4484	4.52478	4.6227	4.98802	4.38923
Q8NBM4	UBAC2	Ubiquitin-associated domain-containing protein 2	9	7.64999	6.96544	5.3094	6.1532	4.52872	6.57693	4.18394	4.86036	7.03701	6.91777	8.40663	9.09293	4.56767	5.87528	5.3494	6.52533
Q15555	MAPRE2	Microtubule-associated protein RP/EB family member 2	9	2.85974	2.49366	2.21504	1.91467	7.82158	9.07667	6.46625	15.1828	2.72191	2.4589	0.92719	1.01867	15.9029	10.6929	11.216	7.03107
P24821	TNC	Tenascin	9	7.05611	7.03173	4.79218	5.11986	4.51661	11.5925	2.79309	6.82321	6.72267	5.48637	4.33992	5.26735	6.04277	11.9322	3.28595	7.19741
O00754	MAN2B1	Lysosomal alpha-mannosidase	9	9.78092	12.4323	9.02217	7.82569	2.94075	3.84898	2.79714	4.43104	11.3612	10.7901	6.07425	5.96277	3.72883	3.75408	2.12284	3.12701
Q5SW79	CEP170	Centrosomal protein of 170 kDa	9	5.99135	4.37899	5.89719	5.16158	6.9775	9.16551	8.5839	11.1584	3.89412	3.73851	3.43173	3.03407	9.93255	8.54597	5.40959	4.69902
P30260-2	CDC27	Isoform 2 of Cell division cycle protein 27 homolog	9	7.22959	7.33886	9.40176	7.72745	5.41262	5.21064	6.17015	4.80045	6.89963	7.081	7.87904	5.32578	4.55744	4.6038	5.16117	5.20063
Q96Q11	TRNT1	CCA tRNA nucleotidyltransferase 1, mitochondrial	9	4.05341	4.07479	4.11124	5.17515	5.86343	8.48935	5.2746	6.67833	5.36363	5.53518	6.60894	7.70233	6.93839	9.28476	7.43144	7.41501
P14324	FDPS	Farnesyl pyrophosphate synthase	9	7.62746	7.17466	6.69086	8.3109	3.98619	4.52385	4.47504	3.65655	8.03564	8.86007	9.90446	11.2583	3.62268	4.28088	3.9535	3.63899
P78324-2	SIRPA	Isoform 2 of Tyrosine-protein phosphatase non-receptor type substrate 1	9	4.15517	4.32884	6.42705	5.54911	12.232	7.59268	11.5895	9.39933	3.18454	3.77746	3.92004	2.81891	6.58043	4.19365	8.73281	5.51838
Q14240-2	EIF4A2	Isoform 2 of Eukaryotic initiation factor 4A-II	9	7.84445	8.81899	8.23597	5.70916	4.81842	6.168	4.77965	5.05742	8.15287	7.78318	5.8988	5.29659	5.30662	6.26031	4.15022	5.71934
O14950	MYL12B	Myosin regulatory light chain 12B	9	4.1264	4.20241	7.4113	5.81461	11.752	6.60447	11.6236	8.02469	3.7857	3.83571	3.79922	2.83312	7.66189	4.62758	7.91663	5.98067
Q96PU5-5	NEDD4L	Isoform 5 of E3 ubiquitin-protein ligase NEDD4-like	9	4.48585	4.61271	5.16866	4.20892	9.61435	7.63467	11.2133	7.80221	3.81448	4.44061	3.79393	3.00394	7.57804	6.60167	9.02807	6.99858
Q9C0B5	ZDHHC5	Palmitoyltransferase ZDHHC5	9	4.21743	4.32339	5.98277	5.65481	10.1631	6.09327	12.2324	6.94733	4.17444	4.43932	5.25405	3.56685	6.65128	4.35923	9.90042	6.03988
Q86TW2	ADCK1	AarF domain-containing protein kinase 1	9	4.20152	4.34813	3.95177	5.24787	5.17854	8.64565	3.46308	5.48729	5.7829	6.20713	7.51964	8.84481	6.39476	9.91211	5.73251	9.0823
Q9BRK5	SDF4	45 kDa calcium-binding protein	9	10.3897	13.2224	8.18761	10.6645	1.89024	2.28319	1.63585	2.7085	9.44918	9.0864	9.85946	11.5839	1.32888	2.60549	1.71411	3.39066
P09132	SRP19	Signal recognition particle 19 kDa protein	9	4.17705	4.40884	3.90007	3.42621	4.76829	7.92211	8.17464	13.81	4.41399	3.7558	2.79606	2.98644	5.85535	7.43283	7.76517	14.4072
Q9Y4D1	DAAM1	Disheveled-associated activator of morphogenesis 1	9	5.43208	6.25862	6.8243	5.30642	9.53107	6.6041	10.5338	6.35282	4.11357	5.11251	4.75864	3.54627	6.60327	5.59958	7.08816	6.33475
P49588-2	AARS	Isoform 2 of Alanine--tRNA ligase, cytoplasmic	9	6.6893	7.49195	8.36882	6.09685	6.11481	6.8843	7.79264	6.25232	6.32318	6.59335	5.59774	4.34575	4.77061	5.44008	5.60476	5.63354
Q9H2M9	RAB3GAP2	Rab3 GTPase-activating protein non-catalytic subunit	9	8.46457	8.46191	7.14622	6.54772	5.68372	5.58872	5.814	5.72328	7.36293	7.35434	7.06239	7.01302	4.30251	4.20408	4.90918	4.36139
P82664	MRPS10	28S ribosomal protein S10, mitochondrial	9	4.3747	3.91927	4.10272	5.87777	7.20648	6.7986	5.36819	5.51729	4.91683	5.49953	6.70808	6.89679	7.76482	8.62322	8.24788	8.17783
P32189	GK	Glycerol kinase	9	5.0708	4.95167	4.30915	6.07064	5.42983	8.01732	3.66973	5.33677	5.96367	6.48436	7.36614	8.35463	5.95168	9.23557	5.40385	8.38421
Q8NI60	COQ8A	Atypical kinase COQ8A, mitochondrial	9	6.14061	5.80333	6.73879	9.37666	2.15463	2.48691	2.47234	1.99846	9.65464	9.79505	14.8758	16.5878	2.64409	3.75005	2.66088	2.85997
Q6IBS0	TWF2	Twinfilin-2	9	3.50932	3.93675	4.71823	4.16989	6.59034	4.88447	15.0997	12.3224	3.69203	3.72653	3.05611	2.01277	6.15138	4.72586	12.5478	8.85641
O95292	VAPB	Vesicle-associated membrane protein-associated protein B/C	9	7.51792	8.74244	5.6628	7.5078	5.99216	4.31301	4.67603	5.16528	6.95428	6.01014	7.10015	7.69051	6.09041	5.1125	5.75029	5.71427
Q96EK7	FAM120B	Constitutive coactivator of peroxisome proliferator-activated receptor gamma	9	8.58911	8.20249	7.40713	6.58887	4.56644	4.77535	5.23022	3.90714	7.9358	7.51772	4.54293	4.30241	7.02863	9.12409	6.39334	3.88833
O60573	EIF4E2	Eukaryotic translation initiation factor 4E type 2	9	4.38869	3.90254	4.06876	3.49551	6.88107	9.50856	6.28805	10.3322	3.39556	3.52344	2.49432	2.43064	11.3261	10.3776	9.64456	7.94245
P33527	ABCC1	Multidrug resistance-associated protein 1	9	4.21931	4.28048	6.00755	5.40297	8.55202	7.27388	11.2529	6.32812	4.4821	5.36109	5.6494	4.37108	6.09731	5.50936	9.12708	6.08535
A1L390	PLEKHG3	Pleckstrin homology domain-containing family G member 3	9	7.16014	7.48357	9.77373	7.28179	7.82662	4.55815	8.31938	4.41454	5.80421	7.57951	6.33117	4.44648	5.36135	4.18379	6.14805	3.32751
Q9Y6I9	TEX264	Testis-expressed protein 264	9	8.83942	9.29599	6.4158	7.09986	5.2205	4.11086	3.90503	4.75709	7.77843	7.10776	7.72387	8.51667	5.07045	4.24617	5.03164	4.88046
P54803	GALC	Galactocerebrosidase	9	3.52046	4.31893	3.16147	3.79484	5.49013	11.9554	4.90218	11.5065	5.3121	4.11274	3.1838	3.15486	9.29029	10.9833	5.38104	9.93197
P08174-7	CD55	Isoform 7 of Complement decay-accelerating factor	9	3.54476	3.51978	5.61166	5.33332	8.64644	8.06125	12.5416	6.6361	3.80828	4.03153	4.82733	3.46104	7.47913	6.23773	8.67382	7.58617
Q7Z3B1	NEGR1	Neuronal growth regulator 1	9	3.45823	3.60486	6.05684	5.59691	10.9994	7.48865	13.843	7.88076	3.171	2.98226	4.39592	3.29301	6.75197	4.86956	8.76375	6.84391
Q13155	AIMP2	Aminoacyl tRNA synthase complex-interacting multifunctional protein 2	9	8.34431	8.74665	8.40184	7.62983	3.97678	4.31259	4.85989	3.65725	8.22061	8.02939	7.9784	8.02016	4.03805	5.14551	4.50642	4.13233
Q16543	CDC37	Hsp90 co-chaperone Cdc37	9	5.23536	5.5057	7.26201	5.08674	8.21493	5.33796	9.91491	5.55124	5.34385	5.18281	4.36839	3.15182	10.2082	7.03268	7.40695	5.19645
Q9BSW2-2	CRACR2A	Isoform 2 of EF-hand calcium-binding domain-containing protein 4B	9	6.11116	7.10434	6.98137	7.15676	6.54811	5.30448	7.54096	5.08401	6.27929	7.1689	6.87013	7.06324	5.11542	4.68489	5.9483	5.03863
P51178-2	PLCD1	Isoform 2 of 1-phosphatidylinositol 4,5-bisphosphate phosphodiesterase delta-1	9	5.43984	6.43988	6.02383	5.07616	8.46147	7.05206	10.8344	7.06867	4.54776	4.63642	4.27832	3.00665	6.51681	5.72084	7.32227	7.57459
Q0ZGT2	NEXN	Nexilin	9	6.40494	7.22015	9.47389	8.72256	8.39013	3.63679	8.63326	4.09294	6.64882	6.91554	7.76953	4.76756	4.97844	3.32427	5.28955	3.73163
Q99704	DOK1	Docking protein 1	9	7.49067	6.88666	6.61415	5.27529	5.27289	5.92637	7.01336	5.89093	6.0609	6.36628	3.83881	3.19471	9.21022	8.56138	8.6613	3.73609
Q9H0P0	NT5C3A	Cytosolic 5'-nucleotidase 3A	9	5.49505	5.18155	5.35157	7.71238	4.80672	5.08892	3.42558	3.92823	6.70972	7.55894	10.6943	11.5044	5.07006	6.07845	5.44632	5.9478
P23921	RRM1	Ribonucleoside-diphosphate reductase large subunit	9	4.73032	4.7734	7.86088	5.43681	6.43422	5.91085	14.8986	5.86032	4.54562	4.96004	4.75542	3.47916	5.42604	5.74484	9.53025	5.6532
Q96DI7	SNRNP40	U5 small nuclear ribonucleoprotein 40 kDa protein	9	2.64669	1.97823	2.43235	2.00167	8.36048	10.9706	10.1344	10.9748	2.67718	2.32677	1.71359	1.52511	13.0656	11.9168	7.2357	10.0401
P09486	SPARC	SPARC	9	13.5748	14.6075	9.85551	11.8202	1.86966	1.02057	1.63909	2.058	10.6273	10.7095	8.3712	9.56148	1.01038	0.81573	1.18019	1.27893
O94925-3	GLS	Isoform 3 of Glutaminase kidney isoform, mitochondrial	9	9.655	9.47055	7.91141	10.1633	4.05163	1.73696	3.22011	2.95675	8.2716	10.5326	9.78424	9.56912	3.86807	3.02731	2.91458	2.86676
Q8IWL3	HSCB	Iron-sulfur cluster co-chaperone protein HscB	9	7.05892	7.50632	7.23436	9.47348	2.61527	2.28155	2.30294	2.31907	9.88714	10.866	13.4413	14.2994	3.31251	2.89827	2.3453	2.15814
Q9NUQ9	FAM49B	Protein FAM49B	9	5.42035	5.41679	7.27937	5.47128	8.79538	7.03534	10.7857	5.9827	4.68125	5.01602	5.58314	3.85253	5.91008	5.06856	7.82036	5.88109
Q8N4A0	GALNT4	Polypeptide N-acetylgalactosaminyltransferase 4	9	7.43855	8.22622	5.36754	6.13963	6.10346	7.05191	3.99471	5.14841	6.79309	6.50576	6.83002	7.14172	4.53069	7.22304	4.39084	7.11442
O75323	NIPSNAP2	Protein NipSnap homolog 2	9	5.92701	5.50422	5.03221	6.75184	4.36038	5.55541	4.60384	5.73268	7.82458	8.44398	8.6424	9.51912	5.63222	6.62747	4.86937	4.97327
Q9BPW8	NIPSNAP1	Protein NipSnap homolog 1	9	4.99778	4.73124	4.824	5.91601	4.71201	6.81214	4.92885	6.7336	6.25296	7.04918	8.00091	8.5227	5.77229	7.2944	5.36331	8.08862
P18085	ARF4	ADP-ribosylation factor 4	9	8.884	9.69987	7.3884	7.3777	4.45866	5.19938	4.21665	5.9648	8.15576	8.37374	5.86145	5.82868	4.51307	4.73118	4.25054	5.09611
P61204	ARF3	ADP-ribosylation factor 3	9	6.15137	6.26177	7.61958	6.22454	7.16272	7.24731	7.82348	6.19978	5.86909	5.65425	5.24882	3.75174	6.23196	6.21954	6.63849	5.69554
P84085	ARF5	ADP-ribosylation factor 5	9	10.3683	10.2502	7.82168	7.27364	4.13108	4.52557	4.54609	4.60955	8.35901	8.93231	6.17656	5.99516	4.20552	4.10096	4.03924	4.66509
Q9NYT0	PLEK2	Pleckstrin-2	9	1.59607	1.13297	1.47652	1.2629	8.87284	11.9004	7.24155	13.2528	1.72586	1.35393	0.711377	0.607421	16.695	13.9966	11.784	6.3898
Q9HDC9	APMAP	Adipocyte plasma membrane-associated protein	9	6.94196	7.00682	4.33723	4.90464	6.39086	6.00846	4.63837	8.34384	6.27208	5.79927	5.26309	5.63421	7.44299	6.25857	8.27237	6.48524
Q8NHH9	ATL2	Atlastin-2	9	6.85001	7.10965	5.84528	7.25285	7.24465	5.55647	6.34585	5.62864	6.04937	6.16793	7.25858	7.63452	5.06059	4.78004	5.48363	5.73195
Q9Y375	NDUFAF1	Complex I intermediate-associated protein 30, mitochondrial	9	3.50254	3.56462	3.66679	4.97338	6.91179	8.71036	4.18047	6.09818	4.49187	5.32838	6.15191	7.07968	7.83896	10.8033	7.01349	9.68425
O95881	TXNDC12	Thioredoxin domain-containing protein 12	9	11.1845	12.3809	8.79003	11.5467	1.47484	1.38585	1.77385	2.61468	11.3923	9.61225	10.5588	11.8197	1.12348	1.19297	1.28875	1.86048
O60828	PQBP1	Polyglutamine-binding protein 1	9	10.6029	9.8678	12.5583	13.0474	2.48099	1.94116	2.0584	4.07752	10.823	12.3079	4.34731	3.33509	4.04902	2.65625	3.32759	2.51939
O15484	CAPN5	Calpain-5	9	4.68711	4.79054	5.62941	4.68572	9.64565	8.51139	10.7225	8.27775	3.80364	4.08415	4.27666	3.21992	6.88028	5.38649	8.23772	7.16111
Q9HBI0	PARVG	Gamma-parvin	9	3.72167	3.9164	4.63043	3.54048	8.55711	9.66877	9.38099	11.5657	3.1591	3.529	3.24492	2.7205	8.04896	8.39557	7.96339	7.95698
P18827	SDC1	Syndecan-1	9	4.87684	5.95536	8.54401	7.04503	9.44517	3.60081	13.3025	4.54787	4.21673	4.80666	6.84035	4.06213	5.83473	3.68593	7.92027	5.31565
Q9HCG8	CWC22	Pre-mRNA-splicing factor CWC22 homolog	9	8.33619	8.61653	7.80689	6.45801	4.79574	4.51384	5.13369	2.21761	10.5644	10.5303	3.60588	2.55145	7.42263	7.93066	5.56022	3.95599
Q96AG3	SLC25A46	Solute carrier family 25 member 46	9	5.12454	5.76361	4.8897	6.69703	5.52405	6.23704	3.92672	4.57777	6.66161	7.27991	8.8159	9.28894	5.21432	7.07655	5.18672	7.73559
Q16540	MRPL23	39S ribosomal protein L23, mitochondrial	9	2.22052	2.57689	2.69515	3.82735	6.88444	8.71024	7.31202	8.59338	2.69806	3.57233	4.93971	5.35035	8.19972	10.3795	10.6439	11.3965
Q2PZI1	DPY19L1	Probable C-mannosyltransferase DPY19L1	9	7.88152	8.00258	4.74171	5.47393	5.85449	5.88487	3.25431	6.9862	6.85306	6.38471	5.73017	5.98452	6.77648	7.13834	5.11831	7.93481
Q9UN86	G3BP2	Ras GTPase-activating protein-binding protein 2	9	2.92915	3.10765	3.14396	3.62788	8.9143	9.27368	8.07418	9.65825	2.93011	2.55004	3.28837	3.21593	11.4989	10.864	7.75766	9.166
Q9H3N1	TMX1	Thioredoxin-related transmembrane protein 1	9	8.01631	9.41126	5.77055	6.05429	4.6664	5.2443	3.22056	5.74723	7.60777	6.96949	6.99154	8.02846	5.27637	5.96155	4.52679	6.50712
Q6PI78	TMEM65	Transmembrane protein 65	9	6.05067	5.76529	5.14503	6.10574	6.74093	8.00014	4.23827	6.78992	5.65636	6.93258	6.27565	6.21352	6.03719	7.73693	4.58076	7.73102
Q8IYU8	MICU2	Calcium uptake protein 2, mitochondrial	9	4.71693	4.97557	4.78963	6.57642	5.77982	7.07026	3.18986	4.34799	6.37539	6.94816	8.44416	9.1721	6.0849	8.39874	5.32695	7.80311
Q13838-2	DDX39B	Isoform 2 of Spliceosome RNA helicase DDX39B	9	7.99994	6.62691	7.13799	6.02789	4.18853	6.29193	3.77998	4.91144	9.24652	7.08492	4.54109	3.30619	4.7599	7.30336	3.93668	12.8567
Q7LGA3	HS2ST1	Heparan sulfate 2-O-sulfotransferase 1	9	6.82596	7.54654	5.49474	6.17517	6.96565	7.48989	4.52584	5.31516	5.8648	5.83292	6.25283	6.48183	4.40508	8.9688	4.13868	7.71611
P51911	CNN1	Calponin-1	9	6.27036	5.30197	9.48635	9.67996	9.01558	5.44421	4.35206	8.91219	5.05997	4.32995	3.58617	3.24903	12.0744	5.68468	3.74571	3.80736
O60884	DNAJA2	DnaJ homolog subfamily A member 2	9	4.23066	4.27085	5.92619	3.98844	8.08233	8.60073	8.48915	8.55928	4.1184	3.95271	3.27312	2.73767	7.91761	8.72539	8.85917	8.26831
Q9BZK7	TBL1XR1	F-box-like/WD repeat-containing protein TBL1XR1	9	4.00131	3.05299	5.13542	2.48156	8.03882	9.88849	9.10289	8.49697	3.38483	2.96325	1.81941	1.59571	13.2338	11.6	7.92292	7.28157
Q96DC8	ECHDC3	Enoyl-CoA hydratase domain-containing protein 3, mitochondrial	9	5.06362	5.48981	4.33633	5.55215	3.93548	6.23286	4.95283	5.80868	7.15052	7.7796	7.21124	8.09638	5.55515	8.66313	6.46979	7.70242
Q8WUK0	PTPMT1	Phosphatidylglycerophosphatase and protein-tyrosine phosphatase 1	9	5.27691	5.67883	5.29764	7.98622	3.53793	4.9622	3.2651	3.50163	7.99666	8.19209	10.4273	11.6082	4.96285	7.26054	4.39912	5.64686
Q96HY7	DHTKD1	Probable 2-oxoglutarate dehydrogenase E1 component DHKTD1, mitochondrial	9	7.9731	7.78236	5.85974	7.50671	2.79932	3.53812	3.90316	2.83389	9.05106	10.1681	9.71458	10.8369	3.76871	6.5848	4.19883	3.48058
O60238	BNIP3L	BCL2/adenovirus E1B 19 kDa protein-interacting protein 3-like	9	4.27326	4.09746	4.4225	6.29639	5.88551	8.39153	3.81831	5.03901	5.33597	5.88048	7.41946	8.45899	6.08283	10.0165	6.11323	8.46851
O43427	FIBP	Acidic fibroblast growth factor intracellular-binding protein	9	5.02985	4.82221	5.39297	4.25605	7.2345	6.73794	10.6189	9.60212	4.41052	4.99006	3.91995	2.94398	7.21706	5.63778	9.48699	7.69911
O75439	PMPCB	Mitochondrial-processing peptidase subunit beta	9	6.46893	6.62296	6.60042	9.14041	2.45962	2.30058	3.17637	2.02094	8.99709	10.5609	13.4854	14.6013	3.08581	4.18273	3.30412	2.99239
Q7L014	DDX46	Probable ATP-dependent RNA helicase DDX46	9	6.95646	5.17411	11.8096	4.67227	2.47212	5.65527	11.9533	5.74453	7.45813	7.17075	3.09922	2.37658	3.99411	6.47392	6.8493	8.14037
Q96CM3	RPUSD4	Mitochondrial RNA pseudouridine synthase RPUSD4	9	6.15196	6.62768	6.60122	8.90951	2.95153	2.46693	2.75472	2.10959	9.34033	10.7593	12.9579	13.9161	3.31593	4.32069	3.29909	3.51762
Q9Y266	NUDC	Nuclear migration protein nudC	9	4.22317	4.24735	6.22987	5.02014	8.25742	8.6257	8.97226	8.84463	4.14022	4.34251	4.35088	3.69399	7.63165	7.27148	8.23201	5.91672
Q96PU8	QKI	Protein quaking	9	5.75719	5.11493	6.48413	4.00355	5.13657	6.52577	6.74597	9.33152	6.14061	6.24277	2.94233	2.84511	6.09748	7.01543	8.80966	10.807
Q8N0V3	RBFA	Putative ribosome-binding factor A, mitochondrial	9	5.67608	6.42213	6.50765	9.83255	3.42198	3.60612	2.7573	3.18696	8.18573	8.85788	11.2382	13.0466	3.97281	5.15516	3.48845	4.64451
P14735	IDE	Insulin-degrading enzyme	9	6.10404	6.51032	7.09776	7.95393	4.48423	5.2568	4.92411	4.55839	7.09877	7.44795	7.07186	7.51235	5.36775	5.07685	5.11345	8.42143
P62745	RHOB	Rho-related GTP-binding protein RhoB	9	4.21688	3.90053	6.42537	5.53501	10.1964	7.74134	12.5866	6.72266	3.90289	4.43404	4.53986	3.2172	7.38437	4.84874	8.51803	5.83009
P20337	RAB3B	Ras-related protein Rab-3B	9	6.45873	6.72299	5.79586	7.00467	6.68905	6.14533	5.95533	6.22228	5.98008	5.16461	7.10343	7.45924	5.8406	5.35306	5.86623	6.23851
Q86YS6	RAB43	Ras-related protein Rab-43	9	7.04004	7.48747	4.99829	5.14763	6.20451	7.05145	4.2563	6.29499	6.52189	5.98976	5.63763	6.20349	6.26632	7.36322	5.56016	7.97684
Q9H0U4	RAB1B	Ras-related protein Rab-1B	9	6.67164	7.32532	5.18372	5.65184	7.28287	6.40468	6.40014	6.2625	5.29309	5.50584	5.52573	5.99495	6.55695	6.63903	6.28524	7.01644
Q15286	RAB35	Ras-related protein Rab-35	9	4.69885	4.71195	5.84013	5.31658	10.7228	5.91306	11.4101	6.63047	4.39812	4.62672	4.92704	3.58599	7.48134	4.84987	8.86578	6.02117
Q8WUD1	RAB2B	Ras-related protein Rab-2B	9	6.35886	5.54229	4.82432	6.49526	7.09222	7.00418	5.97462	7.57301	5.55302	4.97742	5.25397	5.84571	7.15045	6.33725	6.52663	7.49079
P01111	NRAS	GTPase NRas	9	4.50223	5.09404	6.98406	5.50895	9.32738	6.39087	11.3202	6.35862	4.31265	4.33475	5.40835	3.69005	6.67451	5.30677	8.17199	6.61461
Q15428	SF3A2	Splicing factor 3A subunit 2	9	1.87666	1.61882	2.48644	1.73112	7.3234	11.7308	9.3511	14.1542	1.90419	1.71526	1.28881	1.04747	9.40739	10.9641	8.28478	15.1154
P01834	IGKC	Immunoglobulin kappa constant	9	8.18572	2.714	5.68061	3.01712	19.3349	6.50585	2.13489	2.68661	4.18002	1.92305	1.34817	1.2098	2.55493	2.40876	33.2826	2.83289
Q15904	ATP6AP1	V-type proton ATPase subunit S1	9	5.54383	5.10776	4.72345	5.81998	7.90178	7.32792	5.35229	9.07957	5.37032	4.37516	5.17566	6.10253	7.90236	5.71549	7.43097	7.07093
O43824	GTPBP6	Putative GTP-binding protein 6	9	6.37182	6.76183	6.04122	8.44198	2.76589	3.70662	2.65467	2.99513	8.86338	9.80465	11.5747	13.1807	3.83127	5.57322	3.20915	4.22383
P10606	COX5B	Cytochrome c oxidase subunit 5B, mitochondrial	9	3.46362	3.56867	3.65802	4.7103	8.20329	8.97222	5.77204	8.10414	4.49742	5.23308	6.24569	6.38583	6.86865	7.77653	7.94618	8.59431
P62316	SNRPD2	Small nuclear ribonucleoprotein Sm D2	9	4.46113	3.28757	5.36771	3.99088	7.58813	9.7708	6.2271	11.9589	4.46098	3.74694	2.19545	1.75955	8.7488	7.95996	5.30757	13.1686
Q12874	SF3A3	Splicing factor 3A subunit 3	9	3.76698	2.83808	4.8775	3.20601	7.15204	7.48768	11.7344	11.8926	4.09961	3.65917	1.55092	1.28095	8.50424	8.32121	6.84154	12.7871
Q16625	OCLN	Occludin	9	4.59749	6.09377	6.68385	5.85459	9.94729	6.08025	10.594	7.14084	4.59065	5.20548	4.70943	3.65428	6.37002	5.09073	6.90463	6.48267
Q96A65	EXOC4	Exocyst complex component 4	9	7.39102	7.71548	8.35961	6.54779	6.98784	5.33745	7.55383	4.49356	5.9768	6.71857	6.64863	4.69563	5.34304	5.74017	5.16928	5.32129
Q13045	FLII	Protein flightless-1 homolog	9	7.03031	7.90148	9.4764	7.68285	7.01321	4.52943	6.90122	3.66718	6.92116	7.36111	7.2192	5.17437	5.28437	4.37769	5.67379	3.78624
O00471	EXOC5	Exocyst complex component 5	9	6.70969	6.46909	7.4466	5.79318	7.94356	6.23296	9.76722	5.28642	5.69501	5.97185	5.56118	3.875	6.09089	5.22942	7.17445	4.75347
Q8NCL4	GALNT6	Polypeptide N-acetylgalactosaminyltransferase 6	9	7.7868	9.02456	6.29048	7.1174	5.43186	6.43727	3.38184	5.18346	7.20999	6.8433	7.17265	8.27401	3.5359	6.04477	3.95715	6.30856
Q9NWR8	MCUB	Calcium uniporter regulatory subunit MCUb, mitochondrial	9	4.07197	4.26633	3.83599	5.44212	6.5905	8.05761	3.64292	5.80006	5.23399	5.36986	7.03608	8.08151	7.08152	9.23552	6.73332	9.5207
P30533	LRPAP1	Alpha-2-macroglobulin receptor-associated protein	9	12.1269	12.1697	9.66775	9.98778	1.68372	2.21987	1.89864	2.89395	11.7942	10.5636	8.26131	9.2334	1.84646	1.6889	1.73623	2.22755
Q9UG63-2	ABCF2	Isoform 2 of ATP-binding cassette sub-family F member 2	9	7.22078	6.35691	7.70263	5.90342	6.00775	6.83909	6.60314	5.31982	5.7486	6.0921	3.12334	2.81922	8.11641	8.66913	8.57849	4.89917
Q8IWE2	FAM114A1	Protein NOXP20	9	7.09519	7.13866	7.793	5.71734	6.21749	6.16487	6.60571	7.60074	6.2184	6.17927	4.71802	4.55519	5.71639	6.00936	5.84286	6.42751
Q01469	FABP5	Fatty acid-binding protein 5	9	9.2163	4.05551	4.98135	4.4426	5.51523	3.5785	7.55738	6.54037	9.41958	4.47213	2.50148	2.80969	10.3773	2.7366	6.22281	15.5732
P40692	MLH1	DNA mismatch repair protein Mlh1	9	10.1004	9.32053	9.21424	6.30547	3.65134	4.54155	4.43403	2.94617	8.61876	9.38488	5.29038	4.76028	5.82135	7.93362	4.49177	3.18522
Q9UI12	ATP6V1H	V-type proton ATPase subunit H	9	8.90152	9.62185	8.19884	7.0054	6.19155	5.86232	3.89614	6.54821	7.30701	8.31882	4.79969	4.48396	5.55291	5.49653	3.30724	4.50802
Q9UIQ6	LNPEP	Leucyl-cystinyl aminopeptidase	9	8.55574	7.58932	7.53771	6.25848	5.97646	7.78057	4.80594	6.7784	6.84165	6.67667	5.05244	4.93437	5.49052	5.63838	4.61777	5.46557
Q14CZ7	FASTKD3	FAST kinase domain-containing protein 3, mitochondrial	9	6.36251	6.18144	7.1435	9.71674	2.45177	2.46905	2.66902	2.03196	9.15978	9.61927	14.3474	15.5174	3.09223	3.64959	2.73167	2.85669
Q9BXS6	NUSAP1	Nucleolar and spindle-associated protein 1	9	3.6856	2.67482	5.48334	6.44866	9.65178	8.05445	7.64882	9.50254	2.20197	1.93618	3.15564	2.57632	12.8121	7.23638	11.1938	5.73767
O43399-7	TPD52L2	Isoform 7 of Tumor protein D54	9	2.25905	1.93535	3.02154	2.87432	9.96688	10.3365	9.69202	14.3353	2.0857	1.70362	1.81214	1.79426	9.54006	9.52254	9.73814	9.38253
P46778	RPL21	60S ribosomal protein L21	9	4.28164	4.39629	2.99649	3.25796	8.08181	8.78221	6.89778	9.90037	3.53923	3.29263	3.59389	3.49337	9.22916	9.37375	8.40781	10.4756
Q16563	SYPL1	Synaptophysin-like protein 1	9	6.8184	5.84391	6.32629	5.15997	7.62596	8.87491	6.40695	8.71334	5.72477	6.20502	4.64935	3.94949	6.10133	5.5516	5.39248	6.65624
P62495	ETF1	Eukaryotic peptide chain release factor subunit 1	9	5.0015	5.31933	5.30349	3.62315	5.92088	6.52627	7.92999	8.8566	5.27693	5.66776	3.34215	2.52649	8.18965	8.56086	6.6265	11.3285
Q7Z7F7-2	MRPL55	Isoform 2 of 39S ribosomal protein L55, mitochondrial	9	3.20682	3.31566	3.44109	6.3524	7.01117	6.19308	5.36321	8.29802	4.54564	5.05466	5.99412	7.02771	7.20511	6.76407	10.5742	9.65309
Q96D71	REPS1	RalBP1-associated Eps domain-containing protein 1	9	4.17796	3.85696	6.97168	4.94518	7.95409	9.36006	8.55478	8.50822	4.322	4.39114	5.34837	3.49082	7.26864	8.09579	6.4825	6.2718
P51571	SSR4	Translocon-associated protein subunit delta	9	7.03369	6.72342	3.94999	4.87176	6.26793	7.56325	3.1564	9.03203	5.86044	5.04921	5.5024	6.31427	6.62861	7.94671	5.85711	8.24278
Q00325	SLC25A3	Phosphate carrier protein, mitochondrial	9	5.69048	5.66955	5.7188	6.72103	5.17578	5.7922	3.19334	4.18681	7.38157	8.33071	9.82543	10.9315	4.83491	6.26155	4.17985	6.10652
P62244	RPS15A	40S ribosomal protein S15a	9	7.16718	7.10536	7.77499	6.44659	6.20615	5.73688	5.86061	5.96864	6.26972	5.61579	6.26124	5.18526	6.45042	6.21861	4.90724	6.82532
Q8N5M1	ATPAF2	ATP synthase mitochondrial F1 complex assembly factor 2	9	6.08948	5.54224	5.21478	7.44756	3.34162	4.28472	4.30705	3.5355	7.50469	9.0606	10.381	11.8675	4.34872	6.75356	4.68554	5.6354
Q9UBM7	DHCR7	7-dehydrocholesterol reductase	9	8.1685	7.89759	5.13333	5.68732	5.71482	6.09568	3.28933	6.15059	7.33153	6.34458	6.95077	7.82922	5.82848	6.20747	4.50094	6.86984
P62330	ARF6	ADP-ribosylation factor 6	9	4.8806	4.86601	8.16721	7.79233	7.92994	4.88981	10.778	6.09278	5.23574	5.27512	6.08565	3.68525	6.56007	3.82711	8.40387	5.53054
Q96RF0-2	SNX18	Isoform 2 of Sorting nexin-18	9	7.20069	6.88538	6.05723	4.26123	7.03265	6.91493	9.50951	8.28439	5.41546	5.55569	3.32847	2.53931	7.30307	7.13377	5.90796	6.67026
G5E994	GPR107	G protein-coupled receptor 107, isoform CRA_c	9	7.21845	8.6999	5.86001	6.41594	6.15564	7.32248	4.76866	5.49326	6.26362	6.32274	5.93281	6.17268	5.46202	6.85611	3.89454	7.16115
Q9NZJ6	COQ3	Ubiquinone biosynthesis O-methyltransferase, mitochondrial	9	3.77978	4.72926	6.20631	13.9464	6.25067	2.44804	6.05482	5.4033	6.35542	6.89	7.71397	8.42881	7.3458	3.23599	7.03671	4.17471
O75964	ATP5MG	ATP synthase subunit g, mitochondrial	9	3.0356	2.8701	2.7831	4.11747	9.15328	11.4148	4.52857	6.3887	3.96453	4.35109	5.53314	6.06994	6.83404	9.7473	9.86029	9.3481
O14880	MGST3	Microsomal glutathione S-transferase 3	9	4.1284	4.18152	3.94334	6.57252	8.36245	6.89311	4.81655	8.64688	4.40295	4.82271	5.04296	5.90625	8.479	7.34871	7.66821	8.78445
O95139	NDUFB6	NADH dehydrogenase [ubiquinone] 1 beta subcomplex subunit 6	9	3.00813	2.51762	2.9818	4.28693	7.39807	8.53407	4.81155	8.781	3.4165	4.05113	5.422	6.34729	8.21481	8.26293	14.0118	7.95434
Q8NF37	LPCAT1	Lysophosphatidylcholine acyltransferase 1	9	7.28785	7.91897	5.6208	6.96813	4.4548	4.34339	3.84836	4.36274	8.10503	7.47542	9.02646	10.3277	4.72115	5.07693	5.03404	5.42819
P63241-2	EIF5A	Isoform 2 of Eukaryotic translation initiation factor 5A-1	9	7.58423	6.74836	8.18257	6.97029	5.02678	4.74886	5.74474	6.78875	7.65469	7.01557	4.0427	3.37367	7.74918	5.34265	7.16646	5.86051
P48509	CD151	CD151 antigen	9	4.36331	3.93139	5.22344	3.80571	11.5154	8.86781	12.1765	9.41768	2.87999	3.56879	3.34282	2.31278	7.21013	5.87247	8.53199	6.97979
P82909	MRPS36	28S ribosomal protein S36, mitochondrial	9	4.68119	4.68977	4.6757	6.61185	5.86468	6.06481	4.66563	6.18571	6.16306	7.02799	7.10347	8.45423	5.76597	6.42629	8.00041	7.61924
P52701	MSH6	DNA mismatch repair protein Msh6	8	8.9044	8.22292	8.61195	5.35213	4.36824	6.35858	5.81595	7.04059	7.11797	7.62085	6.13818	5.42084	4.24811	5.17782	4.36767	5.2338
Q14195-2	DPYSL3	Isoform LCRMP-4 of Dihydropyrimidinase-related protein 3	8	5.86099	6.51541	7.41602	4.28849	6.33573	6.51466	9.74855	12.3037	4.36911	4.34217	3.72069	2.93885	6.25551	6.98267	6.26347	6.14396
Q8N4T8	CBR4	Carbonyl reductase family member 4	8	3.64179	3.40745	3.19081	4.83505	5.41835	7.62817	4.95737	7.07605	5.0188	5.94849	6.21639	6.78658	7.46095	10.23	8.07387	10.1098
P11142	HSPA8	Heat shock cognate 71 kDa protein	8	3.05054	3.98236	4.27797	3.56514	8.71542	6.79481	9.70731	10.8729	2.65898	3.13573	3.09218	2.77384	12.6203	8.36607	9.50854	6.8779
Q8IVF7	FMNL3	Formin-like protein 3	8	5.80887	5.55141	6.07867	5.39974	8.21557	7.44641	9.34784	7.60868	4.01482	4.60696	5.4162	4.31551	6.8243	5.67266	7.50967	6.18268
Q8NCG7	DAGLB	Sn1-specific diacylglycerol lipase beta	8	6.7794	6.81399	6.86871	7.67741	7.06981	6.82279	5.65748	5.54935	6.58623	6.30214	6.49583	6.90771	5.8738	5.3342	4.38054	4.88061
Q9UBQ7	GRHPR	Glyoxylate reductase/hydroxypyruvate reductase	8	7.72777	7.51607	6.41919	7.98589	2.97164	3.59256	2.98324	2.90853	9.15461	10.4251	11.0297	12.2117	3.29679	5.1432	3.18563	3.44836
Q13586	STIM1	Stromal interaction molecule 1	8	8.94762	10.4288	5.9257	7.02656	4.63131	4.80261	3.61026	4.94595	8.25208	7.25941	7.52167	8.47866	3.95909	4.83601	4.19836	5.17595
P49916	LIG3	DNA ligase 3	8	9.73049	7.2107	8.8661	8.3307	4.44271	5.33853	5.44186	5.1537	7.60061	6.70944	6.49055	6.44226	4.31252	5.26925	3.92621	4.73437
P25391	LAMA1	Laminin subunit alpha-1	8	7.65995	8.90827	6.43963	8.02454	3.76932	4.40102	6.57375	5.28076	5.90845	6.4026	6.85624	8.24598	5.13318	6.27114	4.69797	5.4272
Q04917	YWHAH	14-3-3 protein eta	8	3.63125	4.93367	6.97943	4.69752	9.73277	5.37778	12.201	5.42889	3.77222	4.51229	4.26691	2.86905	10.568	7.22151	8.33673	5.47093
P27348	YWHAQ	14-3-3 protein theta	8	5.37753	5.51996	7.23208	5.29254	9.55572	6.92512	11.0829	7.10538	4.38017	4.77564	4.50563	2.98495	6.72454	5.63389	7.87187	5.03203
Q9BQ69	MACROD1	ADP-ribose glycohydrolase MACROD1	8	8.36291	8.06657	6.39404	7.29565	2.22559	3.6553	2.27737	2.46968	10.3231	10.9121	11.3068	12.6339	2.8531	5.60338	2.26185	3.35867
Q5T653	MRPL2	39S ribosomal protein L2, mitochondrial	8	3.83326	4.09753	3.95057	5.17219	6.21556	7.20349	5.35672	6.51971	5.18994	5.68621	7.29525	7.93861	6.81951	8.39415	7.76999	8.55731
P33316	DUT	Deoxyuridine 5'-triphosphate nucleotidohydrolase, mitochondrial	8	9.18154	9.89172	7.25906	10.2288	1.73569	1.55498	2.1149	2.40656	11.269	12.1503	11.4571	12.7955	1.93458	2.0152	1.75999	2.24512
P78357	CNTNAP1	Contactin-associated protein 1	8	2.98086	2.91937	5.60426	8.04858	4.25568	5.07868	5.12924	2.02662	7.79258	6.4725	12.9795	14.9167	4.90305	4.82088	7.24293	4.82859
Q9BWF3	RBM4	RNA-binding protein 4	8	7.68529	6.95549	8.60908	7.03932	5.55118	6.0608	4.96426	5.01804	7.84285	6.80217	4.50955	3.48302	6.65398	7.19553	4.08324	7.5462
Q9Y2W6	TDRKH	Tudor and KH domain-containing protein	8	4.67111	4.69125	4.96038	7.32361	4.13056	7.58826	3.14877	3.46364	6.89821	7.07181	10.279	12.4278	4.71233	7.79483	4.31968	6.51871
Q9P2E9	RRBP1	Ribosome-binding protein 1	8	11.184	13.9553	5.98798	7.12432	1.93887	2.02648	2.03423	1.8282	10.0944	10.263	9.6109	10.9396	3.38524	3.89792	3.17325	2.55626
P09601	HMOX1	Heme oxygenase 1	8	6.65837	6.80069	4.15591	5.24557	6.12085	7.79612	4.07387	7.06097	6.82454	6.2697	4.99448	5.80032	6.87791	7.18653	5.99513	8.13904
P11172	UMPS	Uridine 5'-monophosphate synthase	8	7.2714	7.58369	7.7269	8.78077	3.65381	3.96273	4.21702	4.01326	8.26745	8.70092	9.94594	10.479	3.82023	4.36518	3.77246	3.43929
P20594	NPR2	Atrial natriuretic peptide receptor 2	8	6.14331	6.61365	6.50919	5.35728	8.00027	7.09381	8.05334	7.04631	5.36816	5.96899	5.25653	4.5201	5.65357	5.7037	6.22491	6.4869
O75581	LRP6	Low-density lipoprotein receptor-related protein 6	8	5.56594	5.60363	7.33528	6.69326	8.52235	6.37845	10.1425	5.37406	5.10074	5.74817	6.2007	5.22658	5.45198	4.08984	7.78019	4.78636
Q9BUF5	TUBB6	Tubulin beta-6 chain	8	5.7383	5.73436	7.83794	6.42579	7.91225	8.67684	8.20972	7.73288	4.95342	4.96824	5.13979	4.25845	7.04831	5.29139	5.75369	4.31865
P26012	ITGB8	Integrin beta-8	8	5.55161	5.68742	6.42007	6.50173	8.00407	6.43224	9.13567	5.83596	4.96977	5.45622	5.46119	5.04801	5.94448	5.23082	7.70859	6.61214
Q8NE22	SETD9	SET domain-containing protein 9	8	4.31033	4.46211	4.63073	5.98317	6.5157	6.75953	4.8069	5.26951	5.41298	6.36085	7.39698	8.07986	6.86884	8.23393	7.45646	7.45213
P10619	CTSA	Lysosomal protective protein	8	9.37445	11.6306	7.77869	7.43859	3.3204	4.09122	3.28701	4.27684	11.0562	9.51814	5.63218	5.23022	5.5389	4.98819	2.75678	4.08161
P38435	GGCX	Vitamin K-dependent gamma-carboxylase	8	9.19721	9.93858	5.79094	6.37606	4.89154	5.56215	2.96091	5.49567	7.27564	7.12084	6.87605	7.6349	4.86331	6.23887	3.81199	5.96533
O95817	BAG3	BAG family molecular chaperone regulator 3	8	2.81197	2.37253	3.0698	2.78925	10.8464	8.1153	7.96468	13.033	2.41936	2.19039	1.35571	1.29492	18.4068	6.51018	11.76	5.05982
O94906	PRPF6	Pre-mRNA-processing factor 6	8	7.89499	6.95626	8.8672	7.94561	3.58661	5.45389	4.64928	5.27546	8.74573	7.71861	5.49421	4.9425	4.68976	6.44423	3.66511	7.67055
Q6WCQ1-2	MPRIP	Isoform 2 of Myosin phosphatase Rho-interacting protein	8	8.11524	7.81823	9.43293	8.79047	4.47414	3.46379	6.79139	2.00345	7.1347	8.05022	10.4095	8.33611	4.23355	3.17074	5.33189	2.44367
Q8TDY2	RB1CC1	RB1-inducible coiled-coil protein 1	8	10.5686	13.5457	7.85685	8.76876	2.78797	3.01365	2.83366	2.52149	9.39449	8.74056	8.83374	10.5768	2.42602	3.00004	2.56289	2.56875
P0C7U0	ELFN1	Protein ELFN1	8	6.53351	6.68253	6.79895	6.16512	7.59977	6.21949	10.0338	5.51083	5.17302	6.21399	5.90461	4.28017	5.23279	4.76114	7.77963	5.11069
Q68CZ2	TNS3	Tensin-3	8	5.47935	5.25825	8.1132	5.51305	6.40003	6.24649	11.7807	5.09055	5.25459	6.01659	6.32208	4.93581	5.29821	5.54787	8.43971	4.30354
Q8TEQ6	GEMIN5	Gem-associated protein 5	8	5.92367	7.47125	9.96421	9.45098	4.62538	3.70412	7.42421	2.7955	6.72768	7.36467	9.99323	8.60799	4.17889	4.44796	4.2078	3.11245
Q99571-2	P2RX4	Isoform 2 of P2X purinoceptor 4	8	8.20515	9.73641	7.31137	5.03777	6.25609	7.78368	3.16048	8.14033	7.1267	7.21129	4.11901	3.51368	6.66702	6.94186	2.76174	6.02742
Q8TBA6	GOLGA5	Golgin subfamily A member 5	8	7.0811	7.76268	5.7256	7.83294	6.54461	6.68016	4.39412	5.41352	6.11249	6.01361	6.72937	7.37157	3.98047	6.52983	4.6529	7.175
P80303	NUCB2	Nucleobindin-2	8	13.9697	15.9044	8.23669	11.0095	0.777187	0.59062	0.711392	1.51832	11.3516	11.0908	9.81812	12.2213	0.329575	0.634423	0.728009	1.10826
P12110	COL6A2	Collagen alpha-2(VI) chain	8	10.4861	13.2605	6.71658	7.7048	2.58991	2.61683	2.4631	2.80177	10.8362	9.60211	7.99798	9.18392	3.13655	4.78154	2.4489	3.37316
P55290-4	CDH13	Isoform 4 of Cadherin-13	8	4.72361	4.80142	5.91036	5.18149	9.15752	7.82216	11.4148	6.82426	4.65147	4.80263	4.51708	3.18334	6.18201	5.34267	8.42316	7.06197
Q9HAV0	GNB4	Guanine nucleotide-binding protein subunit beta-4	8	4.07591	4.50432	6.06379	5.38035	9.90984	7.17047	11.0784	7.75839	3.86688	3.89723	4.47998	3.4293	7.25154	5.11868	9.03599	6.97896
P22234-2	PAICS	Isoform 2 of Multifunctional protein ADE2	8	6.35413	6.32575	9.94886	7.49762	5.63384	6.89529	8.78349	4.55161	6.40392	6.73213	7.03194	5.23654	4.20437	4.37658	5.61122	4.41272
O14964	HGS	Hepatocyte growth factor-regulated tyrosine kinase substrate	8	4.48399	4.1804	5.52294	4.33023	9.62268	9.33225	9.90065	9.74764	3.96451	4.421	3.38798	2.81459	7.39711	6.60671	7.82419	6.46312
P35998	PSMC2	26S proteasome regulatory subunit 7	8	6.37706	6.95926	8.07872	6.58364	6.59093	5.43519	7.92584	5.89432	5.94024	6.91753	6.39243	5.65037	5.30544	4.7174	6.21692	5.01471
Q9H8Y8-3	GORASP2	Isoform 3 of Golgi reassembly-stacking protein 2	8	10.855	11.8146	6.41949	8.04346	3.22646	5.38563	3.27663	3.46513	7.8582	8.32261	6.83486	8.98469	3.07076	5.35075	3.42349	3.66824
Q9NP80	PNPLA8	Calcium-independent phospholipase A2-gamma	8	8.07643	8.04963	6.63278	7.46067	4.16336	4.38517	3.49705	4.08324	8.51968	9.13408	8.95074	9.25858	3.82489	5.17366	3.86673	4.92334
P32119	PRDX2	Peroxiredoxin-2	8	6.47265	4.05506	7.3167	5.49261	5.95956	7.79042	6.5659	8.67158	7.64858	4.09189	2.44663	2.37192	7.22157	6.3622	6.16645	11.3663
Q7Z406-2	MYH14	Isoform 2 of Myosin-14	8	7.64194	7.86268	10.935	7.26753	8.27053	4.59469	8.03901	4.01223	6.36516	7.28959	6.55829	4.21866	5.24266	3.4837	5.34218	2.87613
Q9H3Q1	CDC42EP4	Cdc42 effector protein 4	8	5.82996	5.25044	8.49772	6.48233	5.23431	4.92638	9.44552	6.61549	6.2286	7.18977	4.30361	2.91418	6.33016	4.87186	8.59241	7.28726
Q9NX62	IMPAD1	Golgi-resident adenosine 3',5'-bisphosphate 3'-phosphatase	8	7.156	7.21674	5.16292	6.01588	6.08716	9.81809	4.27987	6.1132	5.70639	5.62033	5.15945	6.77459	4.62344	8.00098	4.60097	7.664
Q06481	APLP2	Amyloid-like protein 2	8	6.2973	6.85519	6.27095	6.28558	5.8726	7.19958	5.15659	6.00996	6.03327	6.07942	5.94715	6.27485	5.3547	6.96226	5.99969	7.40092
P55209	NAP1L1	Nucleosome assembly protein 1-like 1	8	4.66381	4.84509	6.93835	5.27866	8.91788	6.13169	10.5032	8.98641	3.96929	4.13881	4.07459	3.04358	7.71055	6.7358	7.91431	6.14799
P13612	ITGA4	Integrin alpha-4	8	3.12759	3.18792	5.73499	5.40875	11.3522	7.63086	12.4124	6.68363	3.44661	3.57884	4.70128	3.93015	8.254	5.03189	9.38411	6.13479
Q9NZN4	EHD2	EH domain-containing protein 2	8	4.54338	3.99276	4.00108	3.3395	8.70937	10.7346	10.3964	7.69249	4.09894	4.35007	2.78308	2.25015	8.05454	7.71431	8.33792	9.00139
Q86V48	LUZP1	Leucine zipper protein 1	8	8.23092	7.12164	8.93464	8.44272	5.20979	5.35647	7.49015	4.62642	6.54037	7.1938	6.96701	5.14982	5.15664	4.27928	6.24046	3.05987
P36543	ATP6V1E1	V-type proton ATPase subunit E 1	8	6.97379	7.91502	7.51054	6.37881	7.00236	6.76785	4.67468	8.08905	6.58016	6.78489	4.14	3.6088	7.33698	6.81113	4.18802	5.23791
Q8NDI1	EHBP1	EH domain-binding protein 1	8	5.95289	5.99749	7.65973	5.32349	7.28313	7.15456	10.1746	7.01594	5.31545	5.92304	4.61273	3.06052	6.20895	5.46654	7.49223	5.3587
Q86XL3	ANKLE2	Ankyrin repeat and LEM domain-containing protein 2	8	8.77426	10.374	6.48723	7.51548	4.21035	3.74725	3.65645	4.3594	8.18002	8.18437	8.30759	9.5088	3.95411	4.68925	3.58295	4.46849
Q969P6	TOP1MT	DNA topoisomerase I, mitochondrial	8	6.32439	6.45033	5.70099	7.79491	3.43008	5.11835	2.94156	3.52984	8.11723	8.53747	10.6141	12.3248	3.50323	5.89982	3.86665	5.84623
Q92925	SMARCD2	SWI/SNF-related matrix-associated actin-dependent regulator of chromatin subfamily D member 2	8	4.95382	3.76468	4.74539	3.347	7.62085	12.3483	5.00367	7.77076	4.57094	4.12751	2.29843	1.97104	11.4604	12.0961	5.58109	8.34
Q9BX68	HINT2	Histidine triad nucleotide-binding protein 2, mitochondrial	8	4.80416	5.91953	4.40328	5.5264	5.82422	5.70251	5.67457	5.68011	6.2072	8.1981	7.69182	9.34806	5.97894	6.84638	6.30368	5.89102
P31939	ATIC	Bifunctional purine biosynthesis protein PURH	8	7.22259	7.40067	8.68307	7.04364	5.51343	6.92806	6.94777	5.61378	7.21304	6.9637	6.39427	5.11814	4.13208	4.67946	5.59939	4.54689
O15020	SPTBN2	Spectrin beta chain, non-erythrocytic 2	8	4.25766	4.50596	7.00466	5.60933	11.186	6.09446	11.0131	4.3924	4.89319	4.97256	5.75872	3.53253	7.04083	5.07637	9.39583	5.26643
O43815	STRN	Striatin	8	6.45497	7.79597	7.81247	7.52175	5.62734	5.15025	7.66868	4.58172	6.21977	6.24507	7.42698	6.84951	4.86641	5.17245	5.99452	4.61213
Q13563	PKD2	Polycystin-2	8	9.35954	10.85	5.63381	5.93421	4.40647	4.74985	3.52992	4.82841	8.55174	8.08555	6.6198	6.97869	4.90926	5.49514	4.22674	5.8409
Q32MZ4	LRRFIP1	Leucine-rich repeat flightless-interacting protein 1	8	6.26217	6.88142	8.73126	7.37281	6.5847	4.60707	6.65229	4.30841	6.7848	7.14735	7.70809	7.15654	4.8929	4.64449	6.00931	4.25639
Q99661	KIF2C	Kinesin-like protein KIF2C	8	9.83815	7.29307	11.978	11.043	3.43205	3.16724	4.6949	3.21127	6.89407	6.38749	10.4778	8.83413	3.26813	2.73082	4.10159	2.6483
O95674	CDS2	Phosphatidate cytidylyltransferase 2	8	7.44759	8.11049	4.70457	5.28644	5.50594	6.33356	3.07448	6.61561	7.61813	6.56976	5.42502	6.43224	6.29911	7.25775	4.95162	8.36768
Q00059	TFAM	Transcription factor A, mitochondrial	8	5.12554	5.28856	5.10244	8.57702	5.41377	4.55951	4.2686	5.13323	7.36545	7.53729	9.43769	10.8944	5.22638	4.79317	6.21071	5.06621
Q9HCS7	XAB2	Pre-mRNA-splicing factor SYF1	8	7.75826	6.52946	7.12157	6.00445	4.58975	6.54778	6.97786	5.33153	7.49237	7.41153	4.39456	3.81734	6.11552	7.22673	4.55116	8.13012
Q6UX07	DHRS13	Dehydrogenase/reductase SDR family member 13	8	9.21783	9.84772	5.59767	6.13323	4.92183	5.32851	3.62558	5.37875	7.0336	6.16391	6.82369	7.06255	5.29305	6.29564	4.8621	6.41436
P53396	ACLY	ATP-citrate synthase	8	6.27588	6.56293	9.55868	7.74105	6.65533	5.72407	8.77391	4.71637	5.95392	6.12297	6.92122	5.21162	4.86623	4.3447	5.85624	4.71485
P55786	NPEPPS	Puromycin-sensitive aminopeptidase	8	7.01164	6.70068	7.59953	7.63191	4.75453	4.50875	5.98008	4.50533	7.71481	8.61226	8.96072	8.79957	4.31197	4.52715	4.54379	3.83728
P25325-2	MPST	Isoform 2 of 3-mercaptopyruvate sulfurtransferase	8	6.94685	6.56551	6.00392	7.93639	3.25068	4.15738	4.05802	3.55214	8.14012	8.68449	10.4589	12.3871	4.24561	5.69068	4.16359	3.75859
P98082	DAB2	Disabled homolog 2	8	5.19752	6.22573	8.94287	7.32559	6.79913	5.58746	8.04162	4.10136	6.58078	6.45815	8.48509	5.24611	5.36623	4.55989	6.36631	4.71617
Q9Y5Q0	FADS3	Fatty acid desaturase 3	8	9.41307	9.93693	5.99686	7.05658	4.48712	5.4431	2.95127	4.32098	8.21648	6.91771	7.6458	9.20318	3.80782	5.42029	3.09806	6.08474
Q9Y619	SLC25A15	Mitochondrial ornithine transporter 1	8	4.85258	4.42565	5.39885	6.78353	5.09218	7.07081	3.67134	4.41008	6.7235	6.95094	9.31007	10.1086	5.45723	7.37881	5.38507	6.98078
Q8NFA0	USP32	Ubiquitin carboxyl-terminal hydrolase 32	8	4.94016	5.93749	6.88085	6.07094	7.95364	6.91281	7.84502	5.972	5.52566	5.69067	5.76339	5.99233	6.26823	6.29978	6.20608	5.74094
P11171	EPB41	Protein 4.1	8	4.72468	4.37613	5.90307	4.59402	9.34183	8.68496	10.5823	7.85267	3.65172	4.64613	4.28154	2.76134	5.965	5.82122	8.55755	8.25583
O60610	DIAPH1	Protein diaphanous homolog 1	8	8.73532	8.7389	8.1311	5.56769	5.94654	4.10517	6.07576	2.90774	7.36677	7.44546	3.75273	3.14053	8.85891	9.42395	5.95229	3.85115
Q8N350	CBARP	Voltage-dependent calcium channel beta subunit-associated regulatory protein	8	4.53733	4.58184	5.6403	5.61568	8.518	8.01915	10.6977	7.44108	3.95907	4.4531	4.69761	3.54273	6.67052	6.03064	8.64433	6.95098
P33908	MAN1A1	Mannosyl-oligosaccharide 1,2-alpha-mannosidase IA	8	8.78033	10.0399	5.89649	6.67271	5.24464	6.38138	3.39588	5.11497	7.18286	6.7644	6.83129	7.62738	3.76285	6.40965	3.15414	6.74115
Q99808-2	SLC29A1	Isoform 2 of Equilibrative nucleoside transporter 1	8	4.24703	3.54061	4.5533	4.03711	10.7845	7.92097	13.3614	10.5135	2.95042	3.09097	3.01135	2.00198	7.12305	5.32791	10.8075	6.72848
Q9H4B0	OSGEPL1	Probable tRNA N6-adenosine threonylcarbamoyltransferase, mitochondrial	8	7.04332	7.23617	7.03246	8.8788	2.4755	2.73449	3.19093	2.47989	9.04872	10.3224	11.9678	13.5477	3.41734	4.53188	2.89741	3.19506
Q5EBL8-2	PDZD11	Isoform 2 of PDZ domain-containing protein 11	8	3.48931	3.35569	4.46926	4.43605	8.99639	10.7579	7.81013	9.72308	2.91515	3.33183	3.21563	2.73483	8.80197	9.69284	9.30982	6.96014
Q13686	ALKBH1	Nucleic acid dioxygenase ALKBH1	8	5.80448	5.92343	7.01782	9.62123	2.80648	2.49853	3.48567	3.08386	8.49148	9.41244	13.2476	14.3819	3.52857	3.60962	3.70541	3.38146
Q969N2	PIGT	GPI transamidase component PIG-T	8	7.02088	6.9448	4.59232	6.04047	5.60962	7.64472	3.49235	7.74131	6.94771	5.0023	5.66124	6.3325	6.06447	7.14052	5.90888	7.85591
Q14527	HLTF	Helicase-like transcription factor	8	8.5007	7.58846	7.77526	8.11094	3.92277	8.04926	4.5533	6.15433	6.48097	5.80581	6.53607	6.01018	5.93147	6.55672	4.01594	4.00782
Q99439	CNN2	Calponin-2	8	5.5721	5.43411	6.5232	4.32595	5.14781	4.97774	11.731	9.39465	4.09818	4.38941	3.13781	2.64652	8.46344	6.62226	12.7402	4.79565
P31431	SDC4	Syndecan-4	8	5.19856	7.07332	7.56608	6.26215	7.63601	4.11563	11.0207	4.94484	5.91806	5.88331	6.41272	4.59582	5.41632	4.10633	8.78738	5.06283
Q9NQR4	NIT2	Omega-amidase NIT2	8	6.61487	6.56379	6.18665	7.5787	3.20574	3.90268	4.46423	3.48454	8.2825	9.6073	10.6657	11.4161	3.80262	4.94172	5.1217	4.1611
Q92506	HSD17B8	Estradiol 17-beta-dehydrogenase 8	8	5.27066	5.78596	5.12328	7.77584	3.50093	4.80026	3.56222	4.33096	7.89559	8.96842	9.39872	10.4464	5.26228	6.76689	5.34604	5.76557
A6NJ78	METTL15	Probable methyltransferase-like protein 15	8	5.49227	5.70249	5.72627	7.88232	3.68129	4.8765	4.03219	4.16808	7.77708	8.36653	10.3651	11.9808	4.10148	5.89308	4.98523	4.96927
O00170	AIP	AH receptor-interacting protein	8	5.70074	5.97495	7.29658	4.97147	6.03152	7.25788	7.40961	8.20841	5.16936	5.64441	3.77648	3.18195	7.99353	8.48151	7.00613	5.89548
Q9BXS5-2	AP1M1	Isoform 2 of AP-1 complex subunit mu-1	8	5.45051	5.53026	6.3888	5.02654	8.07998	8.69442	6.6446	7.24748	4.90813	4.53595	4.38294	3.48359	7.34326	8.29407	5.903	8.08647
O00161	SNAP23	Synaptosomal-associated protein 23	8	4.14979	4.59251	5.7819	4.56998	11.4782	6.71644	12.7239	9.33421	3.1228	3.53707	3.65337	2.29086	6.92215	5.23117	7.93516	7.96054
P07225	PROS1	Vitamin K-dependent protein S	8	6.75448	6.80348	4.75821	5.64304	4.16654	5.81451	2.79009	4.92363	8.57847	7.11807	8.07297	9.63813	4.96025	7.68345	4.39588	7.89879
Q86UW9	DTX2	Probable E3 ubiquitin-protein ligase DTX2	8	5.69732	6.02142	7.80751	7.87744	7.98306	4.96424	9.22634	4.79105	5.6202	5.95088	6.13558	5.0027	6.80507	4.58373	7.32286	4.2106
P21926	CD9	CD9 antigen	8	3.90193	3.53505	4.40601	3.907	11.4956	7.49061	13.3571	9.14353	2.94166	3.34157	3.07814	2.25646	7.95941	5.24219	10.5412	7.40253
Q8NFV4	ABHD11	Protein ABHD11	8	4.13394	4.24586	3.68327	5.12186	5.54148	8.97766	4.22183	5.00808	5.39129	5.87794	6.98845	7.72804	6.98144	10.9247	7.2352	7.93895
O75146	HIP1R	Huntingtin-interacting protein 1-related protein	8	6.41877	6.03875	8.39238	6.07194	6.12448	5.99407	8.63071	5.14591	6.54961	6.66601	6.43404	4.48724	5.43538	5.50734	6.61132	5.49203
Q15746	MYLK	Myosin light chain kinase, smooth muscle	8	6.31204	8.16551	7.90482	7.15408	5.82892	5.78731	7.46263	4.77028	6.41132	6.48581	7.67771	5.83664	4.87766	4.82625	6.04273	4.45631
Q99717	SMAD5	Mothers against decapentaplegic homolog 5	8	11.0918	10.4709	8.79227	7.24038	2.77409	3.27843	3.38985	4.0665	10.3417	11.9963	4.03796	3.2316	5.64812	5.17424	4.61571	3.85019
Q15118	PDK1	[Pyruvate dehydrogenase (acetyl-transferring)] kinase isozyme 1, mitochondrial	8	7.60077	6.73189	7.25121	10.2695	3.22282	2.85668	3.35343	2.74653	8.44248	9.37119	11.8686	12.3302	3.46152	3.93925	3.44586	3.10803
Q9UPT9	USP22	Ubiquitin carboxyl-terminal hydrolase 22	8	8.05733	7.8033	9.00116	9.45158	3.80779	3.98332	5.00166	3.63055	7.74024	7.07406	5.26537	4.68186	6.75162	7.1311	7.32164	3.29743
Q8IY95	TMEM192	Transmembrane protein 192	8	7.47077	9.00131	7.64758	6.79754	6.96695	6.19429	4.13742	6.78752	7.55141	7.10167	5.0629	4.33588	6.94808	5.71052	3.21918	5.06697
P40855	PEX19	Peroxisomal biogenesis factor 19	8	4.03111	4.64943	4.7872	5.7756	6.49859	4.76135	10.0635	8.84984	4.71025	3.58048	4.47439	4.77234	11.3989	5.55652	6.36481	9.7256
Q9HAV7	GRPEL1	GrpE protein homolog 1, mitochondrial	8	7.00898	7.64721	7.93144	10.9288	1.68043	1.2328	1.70223	1.65825	10.6369	10.9833	15.6148	16.2661	1.63578	1.52589	1.57837	1.96868
P61225	RAP2B	Ras-related protein Rap-2b	8	4.37099	3.8915	5.54523	4.22784	11.1144	7.51082	12.344	7.86678	3.86362	4.00851	3.90745	2.41078	7.92491	5.17186	9.97533	5.866
P48681	NES	Nestin	8	6.90787	5.36073	7.11817	7.93789	10.7758	5.45836	8.78377	6.16386	5.21766	5.41004	6.26861	4.60904	4.95742	3.47223	6.08505	5.47346
Q5T5P2	KIAA1217	Sickle tail protein homolog	8	5.93164	5.77919	6.81804	5.48338	7.58746	7.44916	8.393	5.56934	5.00431	5.37429	5.44477	3.83	7.8946	7.46809	7.03341	4.93932
O43172	PRPF4	U4/U6 small nuclear ribonucleoprotein Prp4	8	5.65723	3.98705	7.26239	6.21705	5.33352	7.92728	6.67526	6.60664	6.29388	6.01759	3.54286	2.76064	8.22307	8.14489	6.64414	8.70653
Q53LP3	SOWAHC	Ankyrin repeat domain-containing protein SOWAHC	8	6.58357	5.86195	6.01015	4.22488	6.85789	9.95261	4.54588	5.62222	4.9139	5.07261	2.43478	2.09801	12.2269	12.4737	6.86564	4.25535
Q15390	MTFR1	Mitochondrial fission regulator 1	8	6.03592	5.90181	6.73739	8.95636	3.82684	5.70073	3.05644	3.46997	7.49662	7.87213	11.0357	12.5068	3.5944	5.02433	3.71484	5.06975
Q8N2F6	ARMC10	Armadillo repeat-containing protein 10	8	6.53061	6.1194	5.08353	7.21728	4.56464	6.49365	3.12058	4.43081	7.02622	7.53349	8.74235	9.99608	4.89358	7.28548	4.67188	6.29041
Q9P0V3	SH3BP4	SH3 domain-binding protein 4	8	4.85983	5.84952	7.28115	6.08422	10.3624	5.07753	12.4709	4.86287	4.21895	4.63587	5.84469	3.62431	6.92658	4.56866	8.02007	5.31248
P29083	GTF2E1	General transcription factor IIE subunit 1	8	4.17751	3.75182	3.72455	3.2277	7.42473	10.1377	4.90846	8.91399	4.18505	4.02371	1.64216	1.63453	14.1235	12.0112	10.5914	5.52198
Q9UHB9	SRP68	Signal recognition particle subunit SRP68	8	8.57076	9.00396	7.36927	6.53071	4.03546	4.07617	5.50782	5.82307	8.46105	8.35944	5.89938	6.02433	4.47033	5.1611	4.54239	6.16475
P23743	DGKA	Diacylglycerol kinase alpha	8	9.90784	8.82604	8.31578	6.84873	3.38713	5.63623	2.92269	3.63207	8.6859	9.1815	4.51962	4.16783	6.91213	8.48896	4.9729	3.59464
P18669	PGAM1	Phosphoglycerate mutase 1	8	6.217	6.61673	8.97975	7.13148	6.85025	7.2592	8.00943	6.3451	5.6616	5.97763	5.4813	4.29305	5.32573	5.11192	6.24189	4.49796
Q96KC8	DNAJC1	DnaJ homolog subfamily C member 1	8	9.16105	9.36543	5.52222	6.29956	4.61468	5.83857	3.28296	5.316	7.54607	7.24209	7.0393	8.43328	4.95106	5.85072	3.99889	5.53811
P40227	CCT6A	T-complex protein 1 subunit zeta	8	5.44201	5.11846	7.44903	5.24707	7.06369	6.92356	9.18717	8.42576	5.22049	5.1751	4.54694	3.68902	6.01121	5.92658	7.11583	7.45808
Q8NE01	CNNM3	Metal transporter CNNM3	8	4.64231	5.57457	6.63326	5.87713	9.27537	7.11387	9.73214	6.47286	4.99357	4.87755	5.72488	4.69324	5.76786	4.94916	7.66737	6.00485
Q6P4Q7	CNNM4	Metal transporter CNNM4	8	5.18376	5.00704	6.6406	6.66624	7.39619	6.00643	9.76005	5.54425	5.45275	5.84793	6.91535	5.75218	5.27042	4.94247	7.97765	5.63667
Q8WVM8	SCFD1	Sec1 family domain-containing protein 1	8	11.0526	12.59	8.34535	8.49676	2.80853	2.82843	2.44819	2.2152	10.2279	9.40993	8.36938	8.84554	2.67434	3.76061	2.62339	3.30383
P09471-2	GNAO1	Isoform Alpha-2 of Guanine nucleotide-binding protein G(o) subunit alpha	8	4.0952	4.21149	5.86384	4.73846	10.44	7.87597	11.1579	7.38553	3.68117	4.25283	4.56418	3.19976	7.65018	5.48684	8.24503	7.15156
Q96LW7-2	CARD19	Isoform 2 of Caspase recruitment domain-containing protein 19	8	3.7074	3.70778	3.464	5.06438	7.10908	9.82385	4.09151	6.29137	4.89914	5.11164	6.65027	7.35185	7.06181	9.68328	6.50807	9.47457
Q5QNW6-2	HIST2H2BF	Isoform 2 of Histone H2B type 2-F	8	3.26303	2.68213	4.3027	3.32629	7.82153	7.95632	7.19081	16.5473	3.57398	2.54283	2.70967	3.01272	8.14878	7.3229	6.26798	13.3311
P55010	EIF5	Eukaryotic translation initiation factor 5	8	3.53422	3.41823	5.45286	2.77336	5.04891	6.81193	12.3705	13.34	3.40681	3.2975	2.63654	2.14718	6.15176	8.47321	8.16648	12.9705
Q9NZ45	CISD1	CDGSH iron-sulfur domain-containing protein 1	8	3.12904	3.25247	2.21577	3.5295	4.36875	9.77271	5.22339	7.8095	3.75691	3.8837	4.69749	4.99301	6.53761	14.6755	8.9889	13.1658
Q9NQ50	MRPL40	39S ribosomal protein L40, mitochondrial	8	7.36113	7.41393	7.73004	12.0055	1.52717	1.48421	1.56248	2.73713	9.83773	11.4339	13.9423	16.0638	1.32342	1.30396	1.69254	2.58076
Q8NBL1	POGLUT1	Protein O-glucosyltransferase 1	8	5.9069	7.33809	5.11151	5.84142	5.21128	5.94649	4.40876	7.89334	6.31166	5.76586	5.29236	6.0371	6.52387	7.58567	5.91553	8.91015
Q9ULH0	KIDINS220	Kinase D-interacting substrate of 220 kDa	8	5.70101	6.27373	7.96672	6.55008	7.3248	6.28035	8.58138	4.40788	6.03061	6.71748	7.17024	5.63877	5.62746	5.04932	6.47177	4.20842
P13051	UNG	Uracil-DNA glycosylase	8	7.19527	7.09988	5.55877	7.53525	3.01423	4.43941	3.57257	3.48604	8.61335	10.0275	9.52688	10.5286	4.39503	6.21525	4.89394	3.89807
Q96CC6	RHBDF1	Inactive rhomboid protein 1	8	6.34877	6.47885	5.84822	4.68641	8.21743	7.84664	8.41681	8.07025	4.57758	5.5475	4.20602	3.401	5.90276	6.08236	7.28184	7.08755
Q7Z3D6-2	DGLUCY	Isoform 2 of D-glutamate cyclase, mitochondrial	8	8.75696	8.77571	6.45219	7.67067	2.48616	2.85072	2.31778	2.52933	10.0017	11.3022	10.7709	11.7796	2.98895	5.14093	2.75389	3.42235
P15927-3	RPA2	Isoform 3 of Replication protein A 32 kDa subunit	8	4.54044	3.74583	4.27737	4.28681	6.67679	10.7089	5.9001	10.1055	4.23222	3.58172	3.41895	4.10329	9.06392	9.54094	8.69155	7.12563
Q13409-2	DYNC1I2	Isoform 2B of Cytoplasmic dynein 1 intermediate chain 2	8	4.57557	5.07425	7.37332	6.02222	7.7025	5.63759	11.221	6.35543	4.70868	4.33208	4.97064	3.41397	8.09449	6.5275	8.80247	5.18826
O15230	LAMA5	Laminin subunit alpha-5	8	7.86027	7.94917	6.42137	8.38052	4.01989	4.22301	3.81233	3.95262	8.43409	7.2321	9.4148	10.4834	3.70168	4.7787	4.30945	5.02656
P07384	CAPN1	Calpain-1 catalytic subunit	8	6.73652	6.28359	8.85753	5.96865	6.47306	7.9434	6.24069	6.53401	6.18006	5.14649	3.97639	3.66022	7.04617	6.30252	5.5814	7.0693
Q14644	RASA3	Ras GTPase-activating protein 3	8	5.25556	7.40192	7.58416	5.71945	9.16672	6.91141	8.18016	6.99896	4.46276	4.40609	4.82593	3.70574	6.26191	6.8045	5.06215	7.25258
Q9UBP0	SPAST	Spastin	8	7.2357	6.59435	6.28351	7.02154	4.59776	6.8465	4.61649	6.76091	7.54832	6.29741	4.21549	4.04393	9.10259	7.05622	6.57053	5.20875
Q9UNF1	MAGED2	Melanoma-associated antigen D2	8	8.26402	7.96057	7.57478	5.58098	6.36876	6.57838	5.94356	7.09984	6.31371	6.50107	5.54852	5.22358	5.33182	5.4388	5.09901	5.17258
A0A140T9X5	HLA-A	HLA class I histocompatibility antigen, A alpha chain (Fragment)	8	4.10604	3.83051	4.40322	3.69928	10.3075	8.04444	11.841	9.37768	3.07736	3.5844	3.08408	2.18415	7.53552	6.09612	11.7904	7.03834
A0A0G2JH50	HLA-C	HLA class I histocompatibility antigen, C alpha chain	8	6.05248	5.23184	5.26787	5.13205	9.1652	9.01886	8.19391	7.62611	5.03031	4.66263	4.34099	3.49882	6.51661	5.77792	7.94747	6.53691
Q9BXW7	HDHD5	Haloacid dehalogenase-like hydrolase domain-containing 5	8	6.73	5.83798	6.48979	9.97445	3.25813	3.89274	2.82144	3.1908	8.47974	9.03876	11.1532	12.7171	4.02113	5.11034	3.70639	3.57793
Q8ND56-2	LSM14A	Isoform 2 of Protein LSM14 homolog A	8	6.11766	5.79879	5.69094	5.563	7.51395	6.62584	6.45563	7.14324	4.78344	4.97964	3.129	2.99493	11.4207	8.09748	9.18176	4.50399
P61964	WDR5	WD repeat-containing protein 5	8	3.93924	3.24043	4.26106	3.43297	7.69825	8.7911	8.13421	11.0328	3.4741	3.19952	2.05721	1.75747	13.2855	9.2291	9.59751	6.86948
Q6P087	RPUSD3	Mitochondrial mRNA pseudouridine synthase RPUSD3	8	6.74373	6.6909	6.06738	8.67661	2.21699	2.83803	2.352	1.70039	10.3676	11.1201	13.1424	15.5805	2.81198	4.42487	2.54417	2.72243
Q8IWZ8	SUGP1	SURP and G-patch domain-containing protein 1	8	8.77227	8.04097	10.9203	7.03257	4.34431	4.83298	4.89702	6.10237	8.88231	9.67369	3.33987	2.32063	5.023	4.47865	4.85246	6.48659
Q07617	SPAG1	Sperm-associated antigen 1	8	6.07244	5.80569	7.53234	5.75472	9.33926	6.16448	9.91341	6.80898	4.61493	4.36644	4.54658	3.62478	6.36176	5.32117	7.69175	6.08127
Q9BRJ6	C7orf50	Uncharacterized protein C7orf50	8	5.01806	5.02645	4.81361	5.09539	6.99857	8.51727	6.37252	8.80429	4.97599	4.65062	4.98999	5.24869	6.62691	7.58783	6.47293	8.80087
Q92466	DDB2	DNA damage-binding protein 2	8	3.05897	2.19132	3.29172	2.51852	8.80397	10.2093	9.62955	9.63525	2.98962	2.59439	1.72135	1.6443	13.3404	11.7397	9.34478	7.28689
P82912	MRPS11	28S ribosomal protein S11, mitochondrial	8	4.79865	4.40753	4.59922	6.75703	5.03251	6.20351	4.76789	4.79478	6.1858	6.79344	8.50391	9.20377	6.23514	6.90671	7.64015	7.16995
Q99816	TSG101	Tumor susceptibility gene 101 protein	8	5.81066	6.12493	7.33671	6.19993	7.27879	7.28156	8.14068	7.16317	5.51527	5.46742	4.95435	3.94264	6.92847	6.25704	5.94248	5.65591
P41743	PRKCI	Protein kinase C iota type	8	4.75882	4.69219	6.62608	5.53987	9.26615	6.82101	11.4659	5.772	4.40108	4.85556	4.93902	3.83544	7.18537	5.68582	8.60317	5.55253
P25789	PSMA4	Proteasome subunit alpha type-4	8	7.33254	6.79171	11.1478	8.00578	4.89249	5.54761	6.71232	5.71175	7.44517	6.618	5.73875	4.5011	4.84922	3.67282	5.10271	5.93019
P52597	HNRNPF	Heterogeneous nuclear ribonucleoprotein F	8	5.57598	5.34683	6.15377	4.64204	6.18022	6.81403	7.86453	8.08679	5.75559	4.92294	3.64425	3.10199	7.98734	7.90341	7.45083	8.56945
O75521	ECI2	Enoyl-CoA delta isomerase 2, mitochondrial	8	7.98296	8.17931	6.59581	8.48557	2.92726	3.03397	2.96223	2.85615	9.60929	9.82357	10.6829	12.487	3.42592	4.53512	3.47456	2.93842
Q9BZQ6	EDEM3	ER degradation-enhancing alpha-mannosidase-like protein 3	8	9.1357	10.7731	7.07046	8.81767	2.72168	3.48924	2.36614	3.09333	10.3322	9.37584	9.2638	11.2557	2.88429	3.6399	2.6101	3.17089
Q9P246-2	STIM2	Isoform 2 of Stromal interaction molecule 2	8	9.72955	11.1577	6.45411	8.41738	4.0925	3.41427	3.54504	4.02496	8.23399	7.54995	9.1565	9.95359	3.46425	3.44667	3.39028	3.96924
Q14677-3	CLINT1	Isoform 3 of Clathrin interactor 1	8	4.75623	4.52072	7.79857	6.04905	7.18873	6.60851	8.22163	10.5299	4.75006	4.52071	3.40292	2.82146	6.52483	6.22574	7.88759	8.19332
O95232	LUC7L3	Luc7-like protein 3	8	8.04364	6.47975	10.1724	6.03086	3.3963	4.02095	9.47652	4.30654	8.31991	7.65145	3.46589	2.99882	6.0661	5.44091	8.2859	5.84407
O75351	VPS4B	Vacuolar protein sorting-associated protein 4B	8	5.65676	5.96598	6.49422	5.01622	6.92154	8.78427	6.66144	7.89088	5.24275	5.35815	4.86264	3.96398	7.06498	7.72495	6.19409	6.19715
Q8N0X4	CLYBL	Citramalyl-CoA lyase, mitochondrial	8	5.95488	5.78681	4.30113	5.56773	3.40314	7.13137	4.75632	4.6801	6.99952	7.64382	7.44344	8.83402	5.25154	11.1129	5.35024	5.78305
Q99442	SEC62	Translocation protein SEC62	8	7.90463	6.71346	4.5113	6.13523	5.31083	7.73811	2.92429	6.03029	7.20571	6.73175	6.43445	8.45509	5.26101	7.00729	5.37641	6.26014
O75356	ENTPD5	Ectonucleoside triphosphate diphosphohydrolase 5	8	7.62002	8.10748	5.45826	6.47757	3.79581	5.83066	3.40591	5.33048	8.45526	7.52943	6.57954	7.5071	5.06964	7.67641	4.65128	6.50515
P55283	CDH4	Cadherin-4	8	4.31845	4.34139	6.02143	5.59962	10.0243	7.35874	11.2742	7.30021	3.64363	4.05776	4.84188	3.34827	6.58932	5.69351	9.36331	6.22397
A5YKK6	CNOT1	CCR4-NOT transcription complex subunit 1	8	10.6069	10.062	9.17113	9.10495	3.74009	2.81297	5.23581	2.27142	8.21568	7.98676	9.69176	8.45498	2.90476	3.66901	3.70237	2.36933
Q8NBN3	TMEM87A	Transmembrane protein 87A	8	7.17773	8.15281	4.96583	6.2504	5.76995	8.05554	4.5963	5.41812	6.77328	6.30805	5.56175	6.43356	5.38764	7.48345	4.17759	7.48801
Q96FN4	CPNE2	Copine-2	8	3.49133	3.88381	5.01651	3.76381	12.2827	7.1069	12.061	6.81548	3.15847	3.81471	3.48587	2.57093	8.33796	6.34883	10.4161	7.44559
Q9P121-4	NTM	Isoform 4 of Neurotrimin	8	4.99198	5.3129	5.99582	5.11597	10.888	7.41666	12.2805	9.03627	3.54719	3.53789	3.92367	2.95016	6.15408	4.64638	7.91616	6.28632
P84095	RHOG	Rho-related GTP-binding protein RhoG	8	6.13571	5.38356	5.9037	5.22827	9.06979	7.99167	9.89339	6.99116	4.46426	5.44865	5.40714	4.73671	5.89368	4.90975	7.04825	5.49431
P01009	SERPINA1	Alpha-1-antitrypsin	8	8.91228	9.06354	4.52222	4.80405	4.77648	7.16743	3.18909	6.16763	9.0246	6.46765	4.03062	4.66287	5.83908	8.38731	6.46125	6.52387
Q8TBC3	SHKBP1	SH3KBP1-binding protein 1	8	4.57074	4.64015	6.01158	5.14261	8.63892	9.52983	11.9568	6.74451	3.59426	3.74975	4.33913	3.04967	7.7657	6.78472	8.91736	4.56429
P22626	HNRNPA2B1	Heterogeneous nuclear ribonucleoproteins A2/B1	8	1.63634	1.43759	2.23058	2.09686	8.67697	10.4253	6.74072	14.8672	2.12124	1.51507	1.25564	0.964492	13.0175	10.776	6.01184	16.2267
P09651	HNRNPA1	Heterogeneous nuclear ribonucleoprotein A1	8	4.60106	1.93293	2.7394	3.3105	5.75676	21.6462	3.10368	17.0668	3.93471	3.07276	2.76693	3.57256	5.44863	6.75483	4.92066	9.37161
Q9P0L0-2	VAPA	Isoform 2 of Vesicle-associated membrane protein-associated protein A	8	7.85962	8.29589	5.32304	6.95718	6.1097	5.8599	4.05157	5.35823	6.93177	6.45217	7.03425	7.62605	5.06944	5.84323	5.07682	6.15115
P42126	ECI1	Enoyl-CoA delta isomerase 1, mitochondrial	8	8.90969	6.64144	5.79933	9.56964	1.66735	2.81814	1.66943	2.31744	10.8739	12.8709	13.1181	16.0372	1.35157	2.57373	1.84248	1.93965
Q9BZH6	WDR11	WD repeat-containing protein 11	8	7.87898	7.53494	6.90008	5.87425	4.84547	7.30071	5.5872	6.09372	6.95777	6.49995	5.29945	5.10137	5.75911	8.03736	4.71355	5.61607
Q96MF7	NSMCE2	E3 SUMO-protein ligase NSE2	8	9.3134	8.60384	9.96955	9.15005	5.10719	5.66339	4.32528	5.30762	6.79885	7.53153	4.37118	3.37846	7.35262	5.30082	4.86885	2.95736
Q9NPA0	EMC7	ER membrane protein complex subunit 7	8	5.37237	5.94423	4.27702	6.13136	6.27608	7.24837	4.09715	8.67306	5.19722	4.85643	5.5349	6.68984	7.17259	7.28005	6.50082	8.74851
Q4G176	ACSF3	Malonate--CoA ligase ACSF3, mitochondrial	8	7.0619	7.4204	5.69284	6.39256	3.53157	3.84253	3.83744	3.01644	8.26897	9.26416	10.324	11.2517	4.94898	7.18947	4.47118	3.48583
Q9H269	VPS16	Vacuolar protein sorting-associated protein 16 homolog	8	8.01958	7.67289	8.24993	7.36196	6.73227	5.21794	6.03917	5.64503	7.48701	7.27683	5.59099	4.59496	6.079	5.12192	4.64094	4.26959
O15439	ABCC4	Multidrug resistance-associated protein 4	8	4.27194	4.26399	6.36904	5.35179	9.5786	7.28887	12.226	6.33265	4.24187	4.78623	5.42743	3.5614	6.51547	5.30468	8.90314	5.57692
P51610-4	HCFC1	Isoform 4 of Host cell factor 1	8	4.77589	3.61756	4.84088	3.46234	6.99573	10.6458	8.35662	7.09999	4.27626	3.96612	2.69669	2.05885	11.0622	10.9612	6.863	8.32093
Q15654	TRIP6	Thyroid receptor-interacting protein 6	8	5.51878	4.65695	7.15782	5.79376	8.04498	6.48043	10.9056	6.80325	4.63478	5.0224	3.87695	3.06454	8.38859	6.09222	8.6327	4.9262
P53701	HCCS	Cytochrome c-type heme lyase	8	3.27217	3.33192	3.92002	6.06199	7.46185	8.08351	4.1479	4.86629	4.78712	5.57525	7.70982	8.55321	7.73084	9.45161	6.77705	8.26946
P00395	MT-CO1	Cytochrome c oxidase subunit 1	8	3.9326	3.28704	3.25837	4.34939	7.24583	12.2291	4.00035	7.69168	4.75361	5.0028	5.66777	6.14132	6.20224	10.5259	5.56696	10.1451
Q96LZ7	RMDN2	Regulator of microtubule dynamics protein 2	8	5.29532	5.62638	5.45317	6.87334	5.47068	6.01723	4.14644	3.7076	6.27746	7.29016	10.3965	11.5427	5.02375	5.44046	5.33655	6.10228
Q9NW81-4	DMAC2	Isoform 4 of Distal membrane-arm assembly complex protein 2	8	4.70942	5.40373	5.80115	7.4617	4.68985	5.14041	3.44955	4.4492	6.81361	7.78094	9.51431	10.8178	5.2881	7.15973	5.19104	6.32945
Q9NX20	MRPL16	39S ribosomal protein L16, mitochondrial	8	2.41403	2.88503	2.68003	4.07796	9.78496	4.21846	8.81654	9.13708	3.10155	3.76035	4.48061	5.13914	11.9218	5.37796	16.4933	5.71114
Q9NVM9	INTS13	Integrator complex subunit 13	8	8.32698	7.36183	9.56591	6.71136	3.80007	4.58471	6.94869	3.5705	8.76455	8.77073	5.13772	4.1143	5.55412	6.27914	5.55244	4.95695
O95433	AHSA1	Activator of 90 kDa heat shock protein ATPase homolog 1	8	7.25102	7.67154	9.77408	7.73155	4.57598	4.4473	5.8204	3.81925	7.48061	7.36492	8.97183	7.59202	4.62906	4.50388	4.78418	3.58238
Q01970	PLCB3	1-phosphatidylinositol 4,5-bisphosphate phosphodiesterase beta-3	8	5.16243	5.00479	5.3125	4.60958	8.89061	6.39435	10.8934	6.62263	4.16668	4.5541	4.02307	3.03187	9.71975	7.37767	9.0625	5.17403
Q01433	AMPD2	AMP deaminase 2	8	5.99874	6.52421	8.50699	6.11535	6.69102	5.20775	10.3204	4.32552	5.63481	5.88125	6.21093	5.0097	6.46661	6.60513	6.25005	4.25157
Q8IXQ6-2	PARP9	Isoform 2 of Protein mono-ADP-ribosyltransferase PARP9	8	9.21705	8.79663	6.49457	5.07196	4.05514	6.32027	5.13928	5.97718	8.45864	7.26194	5.23746	4.76193	5.05775	7.27887	4.3734	6.49794
Q9H0U6	MRPL18	39S ribosomal protein L18, mitochondrial	8	2.93465	2.95146	3.35377	4.4096	6.80512	7.74265	6.63064	7.03452	4.24967	4.65054	5.31596	6.11605	8.63577	9.18375	9.72106	10.2648
P67870	CSNK2B	Casein kinase II subunit beta	8	1.74816	1.74706	2.80035	2.1843	8.96678	8.14564	12.4145	14.0528	1.79987	1.8803	1.65474	1.33747	11.482	8.69954	11.6647	9.42176
Q96C36	PYCR2	Pyrroline-5-carboxylate reductase 2	8	7.84192	7.10055	6.19703	8.79721	2.92605	3.23389	2.88529	2.9984	9.53708	9.80884	11.1951	12.0085	3.76982	4.9327	3.47596	3.2916
Q6L8Q7	PDE12	2',5'-phosphodiesterase 12	8	7.03828	7.05427	7.23846	9.80774	2.77191	2.52169	3.33301	2.45481	9.13201	9.67405	12.4719	12.8844	3.06035	4.23102	3.26085	3.06528
P48960	CD97	CD97 antigen	8	4.2835	4.25793	5.55864	4.98215	10.36	7.18975	10.8317	8.136	3.77539	4.44639	4.25965	3.06525	7.09806	5.36319	9.32672	7.06576
P17302	GJA1	Gap junction alpha-1 protein	8	5.44334	5.67824	7.41589	6.43264	9.58157	6.48911	9.37684	5.82315	4.80595	5.45947	5.62872	4.60029	5.85574	4.98478	7.66129	4.76298
Q86UN3	RTN4RL2	Reticulon-4 receptor-like 2	8	4.12761	4.48187	6.43734	5.58019	10.6356	7.24434	11.6815	7.44744	3.26385	3.82522	3.89377	3.2489	6.97088	5.24607	8.70561	7.20976
Q9NRG9	AAAS	Aladin	8	8.43318	8.65898	6.47576	8.41117	3.74248	4.36961	3.5727	4.13719	7.36332	6.8837	9.57554	11.4203	3.96961	4.36947	4.18253	4.43446
P28290	ITPRID2	Protein ITPRID2	8	10.3693	12.0944	7.48332	8.25405	3.38678	2.73323	4.45541	2.50277	9.53316	9.23386	9.2789	9.69823	2.59574	2.66165	3.05211	2.66708
P21291	CSRP1	Cysteine and glycine-rich protein 1	8	2.7554	2.84447	5.12628	3.7588	6.45278	4.46288	15.0197	15.264	2.42099	2.57198	2.98798	2.38187	11.0757	4.73681	7.64438	10.4959
Q13501	SQSTM1	Sequestosome-1	8	7.07997	8.49047	10.2888	8.96202	4.23074	2.90015	7.12862	2.52597	8.0919	8.50787	8.47587	6.34475	5.31247	4.01953	4.66065	2.98026
Q5T9L3-2	WLS	Isoform 2 of Protein wntless homolog	8	7.31147	8.10702	6.66821	6.78531	6.82374	5.75569	5.5202	6.63785	6.03248	6.1395	6.44679	6.30331	5.73522	4.83919	5.25582	5.63819
Q12805	EFEMP1	EGF-containing fibulin-like extracellular matrix protein 1	8	5.7458	5.17592	5.51687	8.11752	2.68181	4.03865	5.12818	2.83622	8.9479	8.47408	11.9806	14.6727	3.24691	4.20249	5.76759	3.46676
Q15758	SLC1A5	Neutral amino acid transporter B(0)	8	3.9754	3.96478	6.14472	5.20708	9.49229	6.31328	14.0861	6.75605	3.69171	3.99056	5.08541	3.15107	6.95108	5.48124	9.34879	6.36046
P11177	PDHB	Pyruvate dehydrogenase E1 component subunit beta, mitochondrial	8	6.27052	6.39682	6.21938	8.32515	3.19463	3.50274	3.17348	2.98134	8.72351	9.40878	11.4787	12.8801	3.93196	5.29748	4.17511	4.04025
Q9H0V9-2	LMAN2L	Isoform 2 of VIP36-like protein	8	6.05807	6.47374	4.28779	5.78072	6.33209	6.77427	4.41086	7.27386	5.84244	4.93536	5.42657	6.74744	6.71489	7.74999	6.45793	8.73397
Q4J6C6	PREPL	Prolyl endopeptidase-like	8	6.4565	7.40062	7.28489	9.3613	2.80253	2.49066	3.54161	1.90488	8.32034	10.0242	12.7161	13.6544	3.24503	4.74273	3.07984	2.97433
Q8N1B4	VPS52	Vacuolar protein sorting-associated protein 52 homolog	8	7.99273	7.37343	6.9022	4.99847	5.18818	6.82827	6.80765	6.31344	6.43682	7.16613	4.0681	3.50691	7.14069	7.06289	6.47173	5.74236
Q9BX67	JAM3	Junctional adhesion molecule C	8	3.902	3.8918	5.65323	5.13385	11.2733	7.57308	11.3358	8.24129	3.70002	3.97507	4.18038	2.88565	7.05392	5.75222	8.60873	6.83967
Q9NZ01	TECR	Very-long-chain enoyl-CoA reductase	8	8.45428	9.2637	4.96637	5.11024	5.7649	6.42775	3.06408	5.86022	6.45646	6.47662	6.54276	7.73464	5.41278	7.28965	4.34463	6.83094
Q9UPQ9	TNRC6B	Trinucleotide repeat-containing gene 6B protein	8	9.47094	9.05201	8.32039	6.99583	4.35893	4.27305	5.51188	4.69752	8.69964	8.26007	6.28575	5.41284	4.90867	5.08913	4.42424	4.23911
Q9Y291	MRPS33	28S ribosomal protein S33, mitochondrial	8	2.54476	2.43035	2.55396	3.81375	6.93966	8.58146	6.09586	8.44364	3.50753	3.70926	4.49001	4.96202	8.92315	10.3779	10.113	12.5137
P05121	SERPINE1	Plasminogen activator inhibitor 1	8	2.81902	2.45484	2.58809	2.26356	10.064	12.1902	7.08817	14.2996	2.36743	2.19875	1.39491	1.51103	11.4431	10.1349	7.38403	9.79825
Q7L2H7	EIF3M	Eukaryotic translation initiation factor 3 subunit M	8	6.61357	6.41572	8.04749	5.77104	5.42514	6.29027	7.16826	7.01377	6.4208	6.04498	5.64796	4.92524	4.96752	6.05566	5.52032	7.67224
O43708	GSTZ1	Maleylacetoacetate isomerase	8	7.1624	7.22042	5.76106	7.36466	3.27875	3.56367	4.36547	3.95112	8.07679	8.89605	9.61005	11.001	4.45237	6.19186	4.74191	4.36245
Q9NR30	DDX21	Nucleolar RNA helicase 2	8	6.9334	5.22911	7.68903	7.52278	4.29555	6.85114	4.61048	4.04053	7.50553	5.94188	7.89731	7.27215	4.52638	5.71961	4.00609	9.95903
O15372	EIF3H	Eukaryotic translation initiation factor 3 subunit H	8	5.80885	5.88528	7.43335	4.9516	6.15281	6.04449	9.19386	8.78315	5.2776	5.1396	4.61117	3.72874	5.37308	6.41739	6.85638	8.34264
Q92769	HDAC2	Histone deacetylase 2	8	4.17619	3.74966	5.40693	3.26442	7.48199	9.14066	8.48396	7.63892	3.94224	3.7767	3.02767	2.36184	10.1937	10.432	8.76998	8.15318
Q9ULK5	VANGL2	Vang-like protein 2	8	4.71004	4.63978	5.40447	5.11536	9.73698	8.77235	10.9443	8.03739	4.06483	4.38303	4.41319	3.32091	6.42481	5.44049	8.43768	6.1544
O95302-3	FKBP9	Isoform 3 of Peptidyl-prolyl cis-trans isomerase FKBP9	8	9.52205	10.3865	6.40072	7.38519	5.42202	3.39188	3.59718	4.63175	9.12295	8.74343	6.8001	7.95487	3.70268	4.81552	3.41104	4.71216
Q8WXX7	AUTS2	Autism susceptibility gene 2 protein	8	1.60782	1.43986	2.01882	1.66132	6.86093	6.42884	14.0438	14.9037	1.19664	1.0633	1.0685	0.944825	14.2054	8.69949	15.2771	8.57959
Q9H488	POFUT1	GDP-fucose protein O-fucosyltransferase 1	8	7.84253	9.2255	6.46715	8.69148	3.56043	3.17631	4.4665	3.45209	8.97562	7.77295	8.36932	9.8184	4.38004	5.56661	4.2969	3.93817
P62829	RPL23	60S ribosomal protein L23	8	8.30798	6.24646	6.59531	5.96791	5.64265	6.72047	7.54561	7.92638	5.46424	4.60976	5.92435	5.01128	5.18516	5.10782	5.64511	8.09951
Q53H82	LACTB2	Endoribonuclease LACTB2	8	6.5706	7.30401	6.57929	8.65548	3.59032	3.77199	4.91989	4.56061	8.15421	7.69998	9.56353	10.4802	4.51164	4.36293	4.92545	4.34984
Q6NXT6	TAPT1	Transmembrane anterior posterior transformation protein 1 homolog	8	7.10396	7.74675	5.07654	7.2233	5.08659	5.52722	3.7292	5.3571	7.51459	6.729	6.26559	6.67398	6.24724	6.29396	5.75213	7.67287
O94856-9	NFASC	Isoform 9 of Neurofascin	8	5.25832	5.67224	5.879	6.26606	10.5472	7.61612	9.13451	8.15181	4.20454	4.43879	4.4051	3.52881	5.99971	4.5671	7.40411	6.92658
Q6UX53	METTL7B	Methyltransferase-like protein 7B	8	11.51	12.704	4.9046	4.92941	4.80469	5.49821	3.11523	9.43466	7.74912	6.83434	4.14328	4.72464	4.71392	5.05447	3.34898	6.53046
O75475	PSIP1	PC4 and SFRS1-interacting protein	8	4.50861	3.32566	4.11964	3.55098	5.78939	8.73945	9.6359	14.3771	3.41526	2.54395	2.87711	2.4649	8.36	9.1633	5.36853	11.7602
Q7L9B9	EEPD1	Endonuclease/exonuclease/phosphatase family domain-containing protein 1	8	3.21428	2.91176	5.37234	5.25408	9.57287	7.52384	14.8374	5.86609	3.67721	3.80721	5.50989	3.70197	7.55214	4.42904	11.12	5.6499
Q12770	SCAP	Sterol regulatory element-binding protein cleavage-activating protein	8	10.4998	10.173	6.61843	7.39763	3.5222	3.8154	3.28979	3.60016	8.88148	8.30973	9.07401	9.97151	3.42884	4.09017	3.14285	4.18498
P49755	TMED10	Transmembrane emp24 domain-containing protein 10	8	7.47248	7.38467	4.56708	6.25884	6.15578	7.18314	3.82319	8.12303	6.08603	5.57736	5.58796	6.93846	5.24164	6.64122	5.26073	7.69841
Q96RN5	MED15	Mediator of RNA polymerase II transcription subunit 15	8	7.61697	6.43997	7.67736	6.46542	5.06691	5.80095	6.08916	6.7339	6.41013	6.41364	3.70199	3.36046	8.34076	6.87791	7.62981	5.37464
Q9P2B4	CTTNBP2NL	CTTNBP2 N-terminal-like protein	8	5.60235	5.93288	9.21954	6.7674	6.05821	4.95031	10.4277	5.91132	5.53367	6.79249	6.63996	5.18745	4.96165	5.04077	6.73172	4.24258
P19387	POLR2C	DNA-directed RNA polymerase II subunit RPB3	8	1.97993	1.78929	2.55871	2.15549	9.28214	12.1246	6.97212	10.4639	1.83617	1.7689	1.43536	1.31529	13.3991	13.3588	10.6313	8.92893
P01137	TGFB1	Transforming growth factor beta-1 proprotein	8	8.72254	9.25843	5.99801	6.94985	4.26495	4.74172	5.61554	6.36014	7.56226	6.81572	6.12292	7.10893	5.10262	5.2539	5.29494	4.82752
O94766	B3GAT3	Galactosylgalactosylxylosylprotein 3-beta-glucuronosyltransferase 3	8	7.80981	8.8635	5.64361	5.72997	5.66301	8.06689	3.60013	5.27012	6.7693	6.44631	6.99351	8.0124	3.71118	7.30209	3.59467	6.52349
P10915	HAPLN1	Hyaluronan and proteoglycan link protein 1	8	5.60177	5.9082	7.74394	8.68922	7.31076	5.07462	9.03582	9.02507	4.83964	5.2098	6.61738	6.68566	5.69889	3.51429	5.29441	3.75053
P33897	ABCD1	ATP-binding cassette sub-family D member 1	8	10.2536	12.6839	6.17126	7.4888	2.649	3.34517	2.85916	3.1307	10.4125	9.33525	9.21451	9.87633	2.88643	3.45864	2.69726	3.53757
P55145	MANF	Mesencephalic astrocyte-derived neurotrophic factor	8	11.1729	12.3105	8.73856	10.1584	1.85485	0.648789	2.17834	3.60869	12.7988	10.7656	9.74884	10.7624	1.32513	0.723343	1.90704	1.29783
P61018-2	RAB4B	Isoform 2 of Ras-related protein Rab-4B	8	6.33105	6.23275	5.39492	5.69194	6.09382	7.9446	5.89968	6.85701	6.09629	5.85633	5.16374	5.98085	6.60391	6.73457	5.61004	7.50851
Q9UL25	RAB21	Ras-related protein Rab-21	8	7.40734	6.25384	5.78171	6.91242	6.6745	6.51958	5.22894	5.90191	6.86964	6.08267	7.12867	8.08017	5.321	4.89895	5.57149	5.36715
P55735-3	SEC13	Isoform 3 of Protein SEC13 homolog	8	5.33072	4.79721	6.15312	4.81627	7.3874	8.0286	8.02186	10.1625	4.53561	4.4986	3.93338	3.92851	7.62061	7.61589	6.83044	6.33926
Q96KP4	CNDP2	Cytosolic non-specific dipeptidase	8	5.92691	6.32894	8.19748	5.93339	6.79038	6.93039	9.01729	8.08082	5.26603	5.52388	4.89213	3.7688	5.86242	5.23492	6.79419	5.45202
P25398	RPS12	40S ribosomal protein S12	8	10.0451	8.69565	8.716	7.62414	5.49125	4.47782	5.11223	4.20258	9.05745	8.34165	6.34558	4.93376	4.76964	4.27581	3.9831	3.92822
P35610	SOAT1	Sterol O-acyltransferase 1	8	6.04373	7.28009	5.22852	6.67773	6.27548	4.78581	4.51917	5.48011	6.58239	5.49236	7.6864	7.80652	6.76959	5.77279	6.64547	6.95385
P15291	B4GALT1	Beta-1,4-galactosyltransferase 1	8	7.04155	8.03859	6.4178	8.05889	5.60737	6.88298	3.76957	4.10874	6.85974	6.28655	8.04266	9.09532	4.3439	6.0103	3.82173	5.61432
Q16630-2	CPSF6	Isoform 2 of Cleavage and polyadenylation specificity factor subunit 6	8	3.26345	2.71067	3.45133	2.95508	9.152	6.925	9.74354	14.6044	3.61787	3.41811	1.84505	1.53751	13.041	6.5698	9.61923	7.54588
Q16576-2	RBBP7	Isoform 2 of Histone-binding protein RBBP7	8	3.8525	3.2365	4.50457	3.04207	8.77421	9.9248	9.2996	7.57272	3.53748	3.32397	2.35727	1.87808	12.3361	10.6923	7.98072	7.68711
O00232	PSMD12	26S proteasome non-ATPase regulatory subunit 12	8	7.39619	7.42592	9.01295	6.16413	5.61269	7.17495	5.95378	5.6191	6.95861	6.58147	5.70059	4.91273	4.81341	6.20051	4.58898	5.884
Q9UG56	PISD	Phosphatidylserine decarboxylase proenzyme, mitochondrial	8	4.00473	4.12249	4.31702	6.41988	6.39537	7.44868	3.72299	4.93911	5.50025	6.64981	8.32153	9.43032	6.39953	8.64616	5.61978	8.06235
A8MXV4	NUDT19	Nucleoside diphosphate-linked moiety X motif 19	8	5.93378	5.93718	5.44374	7.38461	4.28774	4.44493	5.50944	3.6192	7.35602	7.94327	9.84839	11.6891	5.16214	6.08503	5.79243	3.56302
Q8WTU2	SSC4D	Scavenger receptor cysteine-rich domain-containing group B protein	8	11.0556	11.0895	8.74951	12.843	3.56872	3.39328	3.29416	4.28583	7.53096	6.16123	7.20126	8.37406	3.16124	3.16564	3.31185	2.81415
P08183	ABCB1	ATP-dependent translocase ABCB1	8	4.21774	4.25352	6.43935	5.41558	11.342	6.58162	11.0343	6.3525	4.3088	4.3183	5.47945	3.73317	7.59871	4.65793	8.62514	5.64186
Q9NX14-2	NDUFB11	Isoform 2 of NADH dehydrogenase [ubiquinone] 1 beta subcomplex subunit 11, mitochondrial	8	2.28655	2.72984	2.6783	4.16349	7.85822	8.50494	6.07094	9.99922	3.64812	4.01448	5.30722	5.597	6.84488	8.36973	7.58349	14.3436
Q99595	TIMM17A	Mitochondrial import inner membrane translocase subunit Tim17-A	8	4.15645	4.07225	6.0802	8.37861	6.86726	5.29508	4.94081	4.34737	5.84166	6.15979	10.258	11.406	6.27304	4.46989	5.85735	5.59628
P49914	MTHFS	5-formyltetrahydrofolate cyclo-ligase	8	7.91047	8.0835	6.7316	8.2877	2.83786	3.79432	2.76005	4.70292	8.77014	9.14629	10.6222	11.6739	3.43381	4.18262	3.23261	3.83006
Q9Y3U8	RPL36	60S ribosomal protein L36	8	3.78831	3.20547	2.54614	2.67792	7.85344	10.0492	7.3363	12.035	3.15396	2.64073	3.02448	3.2481	9.14566	9.45684	9.01105	10.8273
Q9UL26	RAB22A	Ras-related protein Rab-22A	8	6.5282	6.86358	6.68124	6.14784	7.29389	6.55584	7.37234	6.88313	5.837	6.10361	5.23822	5.11155	5.88438	5.39382	5.81852	6.28685
Q9H4K7	MTG2	Mitochondrial ribosome-associated GTPase 2	8	6.46709	6.61042	6.55577	8.70535	2.9612	3.2056	2.87536	2.88812	8.71143	9.90621	12.0625	13.1624	3.79603	4.76801	3.68097	3.64349
P42357	HAL	Histidine ammonia-lyase	8	8.4144	3.98093	14.2493	7.06619	3.06659	5.35167	5.65663	9.97788	9.90687	3.38647	2.03043	2.23895	6.25909	2.23474	6.47204	9.70779
Q9GZT3	SLIRP	SRA stem-loop-interacting RNA-binding protein, mitochondrial	8	6.53726	6.92385	7.43713	10.1722	2.47827	2.49532	2.69099	2.76742	8.99521	10.2689	12.955	13.6423	2.87425	2.95686	2.85628	3.94885
Q9BZD4	NUF2	Kinetochore protein Nuf2	8	6.07327	5.8379	6.31453	4.93067	6.32471	5.03016	8.84011	5.18386	5.81787	6.20326	3.61487	2.76784	10.5356	8.04482	10.4298	4.05072
Q5T0F9	CC2D1B	Coiled-coil and C2 domain-containing protein 1B	8	4.26059	4.28226	4.69454	2.81019	6.85234	6.23005	8.00819	7.92155	4.25129	4.9724	2.2402	1.86585	12.7776	9.93919	12.5364	6.35736
Q9GZM7	TINAGL1	Tubulointerstitial nephritis antigen-like	8	4.92712	5.18146	3.71599	3.74472	5.85608	9.41095	6.74043	13.0637	4.29625	4.1537	3.66138	3.67119	7.37789	9.55885	7.12612	7.51413
Q9BVV7	TIMM21	Mitochondrial import inner membrane translocase subunit Tim21	8	3.61829	3.57727	4.10355	5.64113	6.52016	8.75485	4.03819	5.23164	4.93701	5.34562	7.34048	8.43595	7.41694	9.67509	6.69382	8.67001
P36542	ATP5F1C	ATP synthase subunit gamma, mitochondrial	8	4.24757	3.84138	4.39607	6.74212	5.8515	7.82625	3.56978	4.77508	5.74654	6.65862	9.77764	11.5666	6.10205	7.05259	5.33976	6.50639
P54278	PMS2	Mismatch repair endonuclease PMS2	8	9.42683	8.17451	8.61142	6.10008	4.66594	5.00228	4.97758	3.62821	7.78534	7.91763	4.89116	4.52977	6.99109	7.73598	5.39996	4.16223
O43169	CYB5B	Cytochrome b5 type B	8	4.69757	4.23328	3.62768	4.70506	6.32365	9.35514	5.06073	11.1735	4.49985	4.62196	4.97074	5.57812	6.49838	6.92832	7.15492	10.5711
Q7KZN9	COX15	Cytochrome c oxidase assembly protein COX15 homolog	8	5.35675	4.7072	4.88533	6.73958	5.27376	7.89937	4.0385	5.05795	5.65677	7.25311	8.46076	8.59939	5.49933	7.35409	5.40495	7.81318
Q8NCW5	NAXE	NAD(P)H-hydrate epimerase	8	8.67462	8.79117	7.33979	9.92787	1.75222	2.05026	2.52258	2.47875	10.6775	11.1331	12.347	13.5848	2.07289	2.12709	2.20021	2.3202
P55287	CDH11	Cadherin-11	8	6.09824	6.53971	6.43222	4.12007	11.7616	8.18999	8.89084	10.9708	3.23917	4.16046	2.7395	2.00489	5.73651	5.44165	6.92965	6.74475
Q13148	TARDBP	TAR DNA-binding protein 43	8	7.99475	7.66086	7.93928	6.29457	4.83932	6.62194	3.29844	6.44726	8.03157	6.2753	4.34748	3.2563	6.39847	7.11285	3.15485	10.3268
P35658-5	NUP214	Isoform 5 of Nuclear pore complex protein Nup214	8	7.83521	8.24705	8.54837	7.34696	5.01594	4.65266	7.26262	4.81174	6.12848	6.56427	7.05016	6.55693	4.86081	4.88082	4.00853	6.22944
Q9BSF4	TIMM29	Mitochondrial import inner membrane translocase subunit Tim29	8	3.79856	3.81268	4.46759	5.93344	6.10315	8.0319	4.738	5.77955	5.51622	6.11748	7.347	8.21482	6.73959	7.91341	7.1618	8.32481
Q9NZJ5	EIF2AK3	Eukaryotic translation initiation factor 2-alpha kinase 3	8	8.84332	10.1794	6.88301	8.06207	3.54016	3.69344	2.64352	3.53376	9.7182	8.93399	9.03701	10.28	3.65854	3.93381	3.02391	4.03589
Q8N983-4	MRPL43	Isoform 4 of 39S ribosomal protein L43, mitochondrial	8	3.06065	3.04006	3.04908	4.06892	7.26655	8.92191	6.35288	8.58362	3.68475	4.06112	5.22069	5.88353	8.05744	9.05224	9.8537	9.84286
O75380	NDUFS6	NADH dehydrogenase [ubiquinone] iron-sulfur protein 6, mitochondrial	8	3.89342	3.89317	3.78025	4.97456	6.25347	7.65587	3.34832	6.4702	5.15014	5.82457	6.87949	7.94026	7.30276	10.5305	6.60809	9.49493
Q9UGC7	MTRF1L	Peptide chain release factor 1-like, mitochondrial	8	5.78105	5.75508	5.40988	7.9096	4.07389	4.5078	3.93434	3.37818	7.89785	8.41455	10.5878	11.6552	5.71348	6.56589	4.98419	3.43127
Q9Y680	FKBP7	Peptidyl-prolyl cis-trans isomerase FKBP7	8	9.74885	12.1141	7.06555	8.21777	3.23581	4.16252	2.93084	3.90249	9.11252	8.30404	7.78539	9.33643	3.35	4.92489	2.50112	3.30772
Q6UWP8	SBSN	Suprabasin	8	7.50023	5.87387	10.4006	7.21231	4.01174	4.47401	6.30056	5.59953	17.4302	5.82846	1.9471	2.68938	7.2276	2.93455	4.93763	5.63228
O43639	NCK2	Cytoplasmic protein NCK2	8	5.25829	6.10558	6.99285	4.68944	8.41548	6.79505	8.01529	7.20894	4.68164	5.294	4.13205	3.03867	9.07056	7.47787	7.32377	5.50052
P53680	AP2S1	AP-2 complex subunit sigma	8	5.47103	5.62203	7.37687	5.8154	7.58812	8.20864	7.63924	6.46006	5.23788	5.69678	5.89735	4.29939	5.91555	5.9835	6.03921	6.74894
Q9Y2R0	COA3	Cytochrome c oxidase assembly factor 3 homolog, mitochondrial	8	3.70243	4.12335	4.32273	5.99873	7.23793	8.05573	3.88946	5.90184	4.8481	5.65382	6.87499	7.17292	6.50922	9.48322	6.53545	9.69009
P62750	RPL23A	60S ribosomal protein L23a	8	2.65188	2.55418	2.39578	3.0093	10.8533	4.16234	13.2062	8.27866	1.79593	1.9953	2.35502	2.27514	18.1552	4.80081	16.0849	5.42611
Q5VV42	CDKAL1	Threonylcarbamoyladenosine tRNA methylthiotransferase	8	9.5993	9.48364	5.63275	7.0414	4.22262	5.65335	2.67936	4.33082	7.94948	7.8575	8.15848	10.0933	3.64173	5.11243	3.94446	4.59933
Q9NXH9	TRMT1	tRNA (guanine(26)-N(2))-dimethyltransferase	8	6.17602	6.63728	8.00267	10.1663	2.34501	1.85994	2.69615	1.85998	9.10833	9.64018	14.6424	15.4859	2.75824	3.18749	2.87266	2.56146
Q9NPJ3	ACOT13	Acyl-coenzyme A thioesterase 13	8	5.38718	4.90269	4.00609	5.88395	4.59231	7.69286	4.03113	5.34586	6.44786	7.06688	7.49339	8.47899	6.17595	9.09942	6.47963	6.91581
P67812-3	SEC11A	Isoform 3 of Signal peptidase complex catalytic subunit SEC11A	8	6.74862	7.03861	4.18488	4.70247	5.78087	7.39425	3.56616	8.09284	6.03389	5.19784	5.16421	6.03051	6.93058	8.50592	5.7144	8.91394
B7ZAQ6	GPR89A	Golgi pH regulator A	8	7.83623	7.53842	4.79364	6.49032	6.64533	6.71587	3.61188	6.73305	6.12525	5.45291	6.03654	6.99166	6.07812	6.40891	5.25359	7.2883
Q07812-2	BAX	Isoform Beta of Apoptosis regulator BAX	8	3.95186	4.49242	4.18658	5.66464	7.42997	9.02198	5.30531	6.84563	4.29643	5.48447	6.11382	7.06241	6.77239	9.54527	5.95364	7.87319
P99999	CYCS	Cytochrome c	8	4.03025	4.26361	5.02339	10.1107	3.47605	3.00439	5.84395	10.2506	5.19876	5.78021	9.83622	11.3231	5.81367	3.7446	4.21058	8.08997
Q15223	NECTIN1	Nectin-1	8	4.0579	4.1922	6.13403	5.33708	11.0712	6.81217	12.1874	9.66965	3.69659	4.17635	4.09113	3.1252	6.35496	4.13897	9.60661	5.34861
Q15363	TMED2	Transmembrane emp24 domain-containing protein 2	8	7.27867	7.54935	5.00697	6.74998	5.87333	6.1279	3.94138	6.86343	5.71597	5.41137	5.9623	7.44331	5.64089	6.86085	5.31685	8.25746
P53634	CTSC	Dipeptidyl peptidase 1	8	8.29751	10.2269	8.20746	9.28282	3.05746	4.16314	3.39357	3.60562	11.1002	9.5408	7.40227	6.86888	3.81863	4.36977	2.8832	3.78177
Q9Y2R5	MRPS17	28S ribosomal protein S17, mitochondrial	8	3.74168	4.3424	4.18815	5.87958	5.99375	5.87004	4.20845	4.5894	5.59222	6.31044	7.57737	8.25213	7.209	8.55168	8.31894	9.37478
P23434	GCSH	Glycine cleavage system H protein, mitochondrial	8	6.73656	8.27146	7.82799	15.3541	0.81607	0.259632	1.02348	1.27606	12.2804	11.7642	15.4067	16.0667	0.569785	0.529802	0.803278	1.01378
P41091	EIF2S3	Eukaryotic translation initiation factor 2 subunit 3	8	7.0086	6.61506	8.04437	5.80199	6.25324	6.07189	7.59155	7.57901	5.60303	5.26486	4.94791	3.92312	5.56342	6.6098	5.73333	7.38882
P84098	RPL19	60S ribosomal protein L19	8	3.79629	3.97973	2.79884	3.41622	7.82886	9.41222	6.07678	10.3286	3.455	3.34057	3.57748	3.88747	9.28096	9.64765	8.93087	10.2425
Q8WUM9	SLC20A1	Sodium-dependent phosphate transporter 1	8	6.58991	5.97794	6.31577	4.88576	8.68667	9.5706	7.96428	7.67489	5.69429	5.61982	4.34818	3.55225	5.62447	5.19481	6.32004	5.9803
P34741	SDC2	Syndecan-2	8	3.59214	4.06138	6.79423	4.54302	14.1234	5.73685	17.2391	8.11912	2.6085	3.33182	3.06121	1.98358	6.90692	3.4587	8.54789	5.89207
P00403	MT-CO2	Cytochrome c oxidase subunit 2	8	2.91634	3.00545	2.50462	3.06484	7.33302	11.3582	5.46751	8.72821	3.27461	3.62782	4.29613	5.95974	7.89937	13.0555	6.34497	11.1637
Q8WVC6	DCAKD	Dephospho-CoA kinase domain-containing protein	8	7.01685	7.1043	4.73476	5.80369	4.67868	6.66705	3.71176	5.49973	6.62925	6.70693	7.27428	8.58462	5.48494	7.27616	5.27325	7.55375
Q92575	UBXN4	UBX domain-containing protein 4	8	8.03499	7.97367	5.07246	7.0465	5.00845	5.86494	3.91507	4.97431	8.31385	6.86236	6.86359	7.75697	5.38566	5.74472	4.85665	6.32579
Q8N3S3	PHTF2	Putative homeodomain transcription factor 2	8	8.81378	10.2247	6.57469	8.0256	4.0244	3.44209	2.87277	3.23869	8.80233	8.48892	9.72852	10.4896	3.97802	3.85796	3.56943	3.86852
A0A5F9YFS9	SPCS1	Signal peptidase complex subunit 1	8	7.11598	6.17551	4.31106	5.49816	5.7683	7.43514	3.39019	8.37533	6.47676	5.91991	5.57942	7.13775	5.77227	7.11224	6.07545	7.85656
P60033	CD81	CD81 antigen	8	3.34287	4.01455	5.41426	5.28393	11.3495	5.78008	15.0371	7.27358	2.43319	3.09778	3.86321	2.31285	8.32304	5.13074	10.5066	6.83678
P61769	B2M	Beta-2-microglobulin	8	5.55357	5.3366	4.93403	5.31758	7.26187	8.45433	9.08642	9.27896	5.8408	5.1209	5.05246	5.11634	4.69552	5.20189	8.44179	5.30695
O60518	RANBP6	Ran-binding protein 6	7	6.16724	6.46475	6.21245	8.40479	3.84763	3.4916	2.89196	2.6497	7.40196	8.57368	13.0438	14.405	3.94038	4.73731	3.54415	4.22357
Q9BQE4	SELENOS	Selenoprotein S	7	7.47851	7.78057	4.97336	5.8991	5.77291	7.04517	3.57903	5.88952	6.95124	6.04117	5.96533	6.88295	5.52833	7.3002	4.95074	7.96186
P18621-3	RPL17	Isoform 3 of 60S ribosomal protein L17	7	4.18185	4.06957	3.12033	3.08291	7.76599	6.94084	7.86556	9.96303	3.1193	3.54913	3.55985	3.45446	10.0469	8.37684	8.90349	11.9999
P31350-2	RRM2	Isoform 2 of Ribonucleoside-diphosphate reductase subunit M2	7	5.51705	6.00725	11.3948	7.77167	6.28581	4.11969	11.4444	5.01915	4.56643	5.64607	7.52712	5.63692	4.48466	3.41194	7.94909	3.21795
P54802	NAGLU	Alpha-N-acetylglucosaminidase	7	9.85081	12.4944	7.90319	8.8167	2.94446	4.1515	2.68315	4.29194	10.1801	8.49883	6.34551	6.77569	2.94833	4.46264	3.08896	4.56375
Q9Y277	VDAC3	Voltage-dependent anion-selective channel protein 3	7	4.94669	3.79766	3.95474	5.58033	6.35158	9.81071	2.57123	6.20608	6.20589	6.46206	7.3162	9.51776	4.95931	8.53931	5.84665	7.93379
O15382	BCAT2	Branched-chain-amino-acid aminotransferase, mitochondrial	7	8.75356	7.63583	6.96803	11.0693	1.94304	1.81228	2.20062	2.23195	9.85647	10.6402	13.5284	17.1065	1.1842	1.54171	1.77782	1.75014
Q86TM6	SYVN1	E3 ubiquitin-protein ligase synoviolin	7	9.83238	9.24272	4.81859	5.15023	4.06519	6.52232	3.02441	5.54285	8.88304	7.82686	6.30705	7.25748	4.06213	5.94668	3.88158	7.63649
P53985	SLC16A1	Monocarboxylate transporter 1	7	4.28006	4.13701	5.7315	5.16472	9.19324	7.07143	11.9442	7.14572	3.99547	4.49344	4.75328	3.8791	6.72861	5.64632	8.99176	6.8441
Q9BY42	RTF2	Replication termination factor 2	7	7.71077	7.12463	7.80463	6.12097	4.91044	4.43118	6.76332	4.53275	6.45266	6.01546	4.70137	4.50837	8.84179	7.206	9.31358	3.56211
Q9HC84	MUC5B	Mucin-5B	7	4.17152	2.00113	4.69166	1.93481	35.0183	1.26592	1.23283	1.42858	1.90715	1.32507	1.5918	1.31684	1.61864	1.05641	37.9986	1.44069
Q8IYS2-2	KIAA2013	Isoform 2 of Uncharacterized protein KIAA2013	7	6.9444	7.28889	5.55363	7.00241	6.43622	9.38268	4.28948	5.55806	5.97863	5.85089	6.12231	7.40303	4.0372	7.18722	4.15998	6.80498
Q92804	TAF15	TATA-binding protein-associated factor 2N	7	3.27945	2.41367	3.24009	3.00577	9.17622	11.8025	5.72717	14.6664	3.36787	2.73448	1.71898	1.48553	11.5114	8.22896	6.71433	10.9272
Q8NB49	ATP11C	Phospholipid-transporting ATPase IG	7	6.38608	5.86831	6.17245	5.40063	7.71542	7.85265	7.34047	7.39327	6.08274	5.91535	4.8115	3.9777	5.86367	6.17418	6.22098	6.82461
C9J406	IMMT	MICOS complex subunit MIC60	7	2.61303	2.57441	3.46138	5.74297	10.0257	7.04254	6.78332	6.8887	3.77613	4.12349	5.24585	5.03795	10.3012	6.82936	10.5453	9.0087
Q92947	GCDH	Glutaryl-CoA dehydrogenase, mitochondrial	7	6.17539	6.05483	6.38876	8.15747	3.58217	4.3352	3.18437	3.82557	8.45631	8.56917	10.4065	11.8994	3.93621	5.51393	4.69988	4.81491
Q5M775	SPECC1	Cytospin-B	7	5.67706	6.51017	8.00397	6.86492	7.76496	4.7709	10.5806	4.50746	5.18058	6.03129	6.57766	4.492	5.46559	4.55167	7.77004	5.2511
Q9NZL4-3	HSPBP1	Isoform 3 of Hsp70-binding protein 1	7	5.99635	6.44153	6.90043	6.20764	7.23141	5.89683	8.89396	5.48247	5.71922	5.52579	5.55577	4.79623	7.29335	5.97954	6.11492	5.96456
Q8IVM0	CCDC50	Coiled-coil domain-containing protein 50	7	5.89876	5.60498	6.57137	5.88609	7.95171	6.93422	7.75781	8.3763	5.60596	5.67199	4.0598	3.64634	7.92029	5.68125	7.29705	5.13608
P28340	POLD1	DNA polymerase delta catalytic subunit	7	7.92856	7.86459	8.58831	5.05544	4.06986	5.21829	8.34631	4.66123	8.37212	7.86926	3.66794	3.54114	5.14591	6.9382	7.06613	5.66671
P16401	H1-5	Histone H1.5	7	2.54973	1.66791	3.18925	2.37878	5.70588	4.55323	13.4493	23.4413	1.51802	1.18293	1.6388	1.41188	11.1862	4.84173	7.97493	13.3101
Q641Q2	WASHC2A	WASH complex subunit 2A	7	6.8244	7.40921	8.65421	6.62047	5.71869	5.73678	7.2686	7.11375	6.75092	7.0112	5.29263	4.28327	5.38024	5.76255	5.2716	4.90149
P08758	ANXA5	Annexin A5	7	8.06679	9.46553	8.6685	6.57533	6.07005	7.09642	5.12288	7.30203	7.21739	6.75634	4.98826	4.46549	4.65229	5.0124	4.35037	4.18995
O60291-2	MGRN1	Isoform 2 of E3 ubiquitin-protein ligase MGRN1	7	6.46112	6.71124	6.02244	6.13469	7.4919	6.91986	6.78263	6.26162	6.07723	5.92612	5.87763	6.1439	5.67013	5.30883	6.30716	5.90351
P11182	DBT	Lipoamide acyltransferase component of branched-chain alpha-keto acid dehydrogenase complex, mitochondrial	7	6.22001	6.50334	6.29208	8.93509	4.2468	2.86022	5.00516	3.96895	8.24003	9.05641	9.71891	10.6883	4.56624	4.66391	5.09548	3.9391
Q9UHL4	DPP7	Dipeptidyl peptidase 2	7	8.58992	9.64091	5.77479	6.5403	3.79614	7.03088	5.06209	8.84566	7.70579	6.24566	4.24361	4.34397	6.14731	6.06563	3.72744	6.2399
O60885	BRD4	Bromodomain-containing protein 4	7	6.77308	5.21937	7.83276	3.96622	3.99975	10.4593	7.2427	3.68694	6.71051	7.18553	2.5818	2.09279	8.93326	12.762	5.50045	5.05353
P31323	PRKAR2B	cAMP-dependent protein kinase type II-beta regulatory subunit	7	4.81372	5.78646	6.1073	5.74787	9.36659	5.37966	10.8874	5.90156	4.24538	5.083	4.13797	3.3619	8.35539	6.07023	8.97208	5.78354
P13929	ENO3	Beta-enolase	7	6.24985	5.97932	7.92591	6.20129	5.84703	7.06926	8.65512	6.92316	6.05624	6.02231	5.75364	4.94079	5.30056	5.61776	6.05782	5.39994
P49768	PSEN1	Presenilin-1	7	5.57757	5.53119	6.79562	5.25769	9.08503	6.54327	9.68548	7.37007	5.15772	5.39252	5.04526	3.88461	6.99631	5.32186	6.2906	6.06519
Q16610-4	ECM1	Isoform 4 of Extracellular matrix protein 1	7	11.7283	11.767	9.71983	8.84315	3.29274	2.84484	3.77776	4.93963	10.9078	7.75205	4.99318	5.46968	4.16002	2.16828	3.23904	4.39669
Q7Z2K8	GPRIN1	G protein-regulated inducer of neurite outgrowth 1	7	4.83044	4.71458	6.57013	6.12632	10.483	7.10391	11.625	6.8252	4.04133	4.08798	5.29651	3.47629	6.53872	4.50041	8.14091	5.63932
O43290	SART1	U4/U6.U5 tri-snRNP-associated protein 1	7	9.8396	6.97383	12.2816	12.2982	2.37176	3.2476	3.30669	3.94668	7.42402	5.71962	9.88212	8.1167	3.75226	3.13612	2.60215	5.10107
Q92791	P3H4	Endoplasmic reticulum protein SC65	7	5.76346	6.09006	4.9038	6.19493	5.64117	8.09087	4.21888	6.4802	6.14981	4.79644	5.63504	6.63484	7.65191	8.85408	4.79334	8.10117
P15529-2	CD46	Isoform B of Membrane cofactor protein	7	4.19764	4.26381	4.97201	4.36713	10.8951	6.8987	11.7278	8.73039	3.54184	3.81335	3.89003	2.87185	7.53538	5.15899	9.97225	7.16369
Q13445	TMED1	Transmembrane emp24 domain-containing protein 1	7	6.82876	8.031	5.29519	7.00794	6.91142	5.46146	4.2103	6.96502	5.70284	5.52635	5.68377	6.98065	5.71991	6.20819	5.72295	7.74423
P33121	ACSL1	Long-chain-fatty-acid--CoA ligase 1	7	8.36802	9.62841	6.72796	7.29375	4.03373	4.8161	3.98922	4.79822	7.85095	7.76193	8.21197	9.51917	4.43891	4.29441	3.26261	5.00463
Q9NQH7	XPNPEP3	Xaa-Pro aminopeptidase 3	7	6.21623	6.22434	5.72524	8.95619	2.8903	3.28946	4.52506	2.86425	8.70492	8.70417	11.0136	13.0762	3.84494	4.8667	5.61419	3.48425
Q9NYG2-2	ZDHHC3	Isoform 2 of Palmitoyltransferase ZDHHC3	7	3.68514	4.77928	4.00619	9.8876	11.2698	4.772	8.15357	9.97403	3.49222	3.69341	3.80623	4.30818	8.20499	3.65076	9.63427	6.68236
P62263	RPS14	40S ribosomal protein S14	7	7.48606	7.51358	6.36985	5.9477	5.8162	6.38381	6.83953	6.36057	7.36834	5.55972	5.52629	4.8219	6.24778	5.1451	5.67773	6.93583
P23634	ATP2B4	Plasma membrane calcium-transporting ATPase 4	7	3.76725	4.5062	5.78002	4.99887	9.40339	6.96833	13.0822	5.87229	3.71748	4.46638	4.67664	3.14086	6.92932	6.59424	8.07765	8.01892
Q8IVS2	MCAT	Malonyl-CoA-acyl carrier protein transacylase, mitochondrial	7	6.63358	5.9476	6.34283	8.70776	3.05688	3.08602	3.42077	2.75743	9.187	10.19	12.0465	13.7501	3.60796	4.62147	3.31557	3.32853
P11233	RALA	Ras-related protein Ral-A	7	3.32726	3.22114	4.71972	5.27773	10.9109	6.66052	14.1733	8.14314	3.09195	3.33887	3.58077	2.48522	8.22172	5.03483	11.3001	6.51284
Q96I24	FUBP3	Far upstream element-binding protein 3	7	7.58195	7.58426	8.13803	7.06251	4.51944	4.79757	5.56966	4.41207	7.42683	6.95347	6.12722	5.55676	5.90194	6.68381	4.7049	6.97958
Q9HB40	SCPEP1	Retinoid-inducible serine carboxypeptidase	7	8.07988	9.76393	7.41411	7.23036	3.88508	5.88716	3.33589	5.93318	9.58383	8.54966	5.252	5.35826	5.70194	5.25052	3.21724	5.55695
Q643R3	LPCAT4	Lysophospholipid acyltransferase LPCAT4	7	8.01102	8.28122	5.86056	7.63016	4.13872	4.95523	3.34836	4.60518	8.32897	6.86024	8.75075	10.184	4.33005	5.03685	4.50961	5.16912
Q9NQ29	LUC7L	Putative RNA-binding protein Luc7-like 1	7	7.61079	6.48539	6.71934	6.23311	5.54124	4.92432	6.53142	5.32503	7.40609	8.47911	2.66481	2.04552	9.58737	7.46107	7.84013	5.14525
Q96EE3-1	SEH1L	Isoform B of Nucleoporin SEH1	7	5.5448	4.58642	5.75526	5.08244	6.70054	10.4503	6.03578	8.75501	4.7677	3.87347	3.43329	3.14738	7.85294	9.39949	7.27762	7.33752
Q32NB8	PGS1	CDP-diacylglycerol--glycerol-3-phosphate 3-phosphatidyltransferase, mitochondrial	7	6.05015	6.19543	5.44627	7.25447	4.37033	5.37361	2.90095	4.01115	7.73228	8.51023	9.99224	11.8223	4.47314	6.14431	3.98856	5.73456
Q9HBH5	RDH14	Retinol dehydrogenase 14	7	6.76772	6.50786	5.31962	6.33422	4.86242	7.17683	3.69806	5.11113	6.8237	7.43885	7.58698	8.55082	5.58461	7.18625	4.70362	6.3473
O43929	ORC4	Origin recognition complex subunit 4	7	9.68252	7.23692	8.03504	7.50623	4.06253	6.64597	3.83774	3.94301	10.0917	8.79348	4.30016	3.39869	6.16288	7.28046	5.10365	3.91898
P84103	SRSF3	Serine/arginine-rich splicing factor 3	7	6.29134	4.82206	5.33292	5.30821	6.15634	9.97252	4.37306	6.11747	6.07825	5.07062	3.84277	3.35083	7.12919	9.18466	5.17652	11.7932
Q9Y3Q0	NAALAD2	N-acetylated-alpha-linked acidic dipeptidase 2	7	4.95951	4.97722	5.41086	6.09171	8.04406	9.99545	9.34422	5.80143	5.00185	5.82434	5.26775	4.72168	5.33509	5.92005	6.82032	6.48446
P09211	GSTP1	Glutathione S-transferase P	7	7.32838	7.40413	9.20607	6.78092	5.37822	7.27676	6.08183	5.62419	7.37836	7.08807	5.4609	4.711	4.64678	5.06612	4.56143	6.00684
O15118	NPC1	NPC intracellular cholesterol transporter 1	7	7.23986	7.45065	6.61264	6.00264	5.854	8.6689	3.64722	8.23253	7.58612	5.89496	5.32899	4.66825	7.15466	6.50045	3.66004	5.49809
P15880	RPS2	40S ribosomal protein S2	7	5.6962	5.34383	4.78509	5.08184	7.78006	8.49975	5.89841	6.66406	5.10176	4.63234	5.12477	5.16783	8.26741	8.08023	7.02179	6.85463
Q07021	C1QBP	Complement component 1 Q subcomponent-binding protein, mitochondrial	7	5.85247	6.66134	7.25309	11.0474	2.08255	1.87561	2.31276	2.00903	9.49901	10.5354	14.6319	16.5522	1.96138	2.46983	2.47109	2.78497
Q16836-2	HADH	Isoform 2 of Hydroxyacyl-coenzyme A dehydrogenase, mitochondrial	7	5.17961	5.79996	4.43319	6.08449	6.99695	3.68808	6.97894	5.93772	5.85542	6.87386	7.46016	7.78603	9.75155	5.31049	8.71193	3.15161
Q00403	GTF2B	Transcription initiation factor IIB	7	7.24404	6.66266	9.27474	6.46158	4.44325	6.48262	5.26381	6.15755	7.17444	7.81385	4.7	3.81102	6.65637	6.75338	5.78572	5.31495
[truncated: 3,963 more rows]

## Sheet: LD Bio vs. LD mean
	Discovery?	P value	Mean of ADRP_bio-mito	Mean of ADRP_mito	Difference	SE of difference	t ratio	df	q value	neg log10 q
ANXA2	No	0.017573	3.254	2.151	1.103	0.34	3.245	6	0.030478	1.51601
ATP1A3	No	0.005064	3.211	2.251	0.9593	0.2228	4.305	6	0.012017	1.9202
CTNNA1	No	0.018568	3.237	2.333	0.9038	0.2823	3.201	6	0.031738	1.49842
HSPA1A	Yes	0.000955	3.072	1.924	1.148	0.191	6.011	6	0.003686	2.43344
ETFB	Yes	5e-06	1.874	2.835	-0.9609	0.06231	15.42	6	0.00042	3.37675
SLC3A2	No	0.019612	3.295	2.038	1.258	0.3982	3.158	6	0.03298	1.48175
ACTB	No	0.223369	2.997	2.507	0.49	0.3609	1.358	6	0.232379	0.633803
PLS3	No	0.175212	3.013	2.557	0.4562	0.2968	1.537	6	0.190554	0.719982
UQCRFS1	No	0.008752	2.756	1.848	0.9075	0.2375	3.821	6	0.017958	1.74574
NNT	No	0.517627	2.349	2.506	-0.1568	0.2282	0.6872	6	0.452938	0.343961
AFDN	No	0.043732	2.895	2.529	0.3654	0.1435	2.546	6	0.061877	1.20847
HSD17B4	No	0.17115	2.355	2.809	-0.4543	0.2924	1.554	6	0.1871	0.727926
VIM	No	0.034774	3.147	2.478	0.6691	0.2462	2.717	6	0.051503	1.28817
HSPH1	No	0.948805	2.731	2.746	-0.01508	0.2253	0.06694	6	0.716638	0.1447
DDX17	Yes	0.000233	1.984	3.209	-1.225	0.1569	7.807	6	0.001557	2.80771
HSP90AA1	No	0.414575	2.586	2.791	-0.2059	0.2349	0.8763	6	0.382948	0.41686
TFRC	No	0.032416	3.036	2.22	0.8156	0.2944	2.77	6	0.048524	1.31404
AGK	No	0.105974	2.592	2.07	0.5215	0.2743	1.901	6	0.125943	0.899826
HK1	Yes	9e-06	0.6331	3.144	-2.511	0.1809	13.88	6	0.000457	3.34008
RPS27A	Yes	9.3e-05	2.853	2.379	0.4737	0.05152	9.196	6	0.00096	3.01773
P4HB	Yes	4e-05	0.9596	3.385	-2.426	0.2269	10.69	6	0.000658	3.18177
ERBIN	No	0.150943	3.007	2.233	0.7739	0.4702	1.646	6	0.168441	0.773552
CLPX	Yes	4.3e-05	1.153	2.926	-1.773	0.1681	10.55	6	0.000668	3.17522
ERO1A	Yes	7.2e-05	1.574	3.154	-1.579	0.1641	9.626	6	0.000833	3.07935
FLNB	No	0.873489	2.701	2.766	-0.0653	0.393	0.1662	6	0.675756	0.17021
DNAJC3	Yes	0.001109	1.674	3.142	-1.468	0.2512	5.842	6	0.004081	2.38923
HADHB	No	0.557889	2.453	2.376	0.07685	0.1239	0.6203	6	0.480486	0.318319
CYC1	No	0.007127	2.878	1.471	1.407	0.3518	3.999	6	0.01537	1.81333
HYOU1	No	0.006491	1.88	3.028	-1.148	0.2813	4.081	6	0.014338	1.84351
PLOD2	Yes	0.002063	1.968	2.926	-0.9577	0.185	5.175	6	0.006256	2.2037
NOA1	Yes	1.9e-05	1.436	2.834	-1.398	0.1152	12.13	6	0.000515	3.28819
MYH9	No	0.077405	2.456	3.124	-0.6678	0.3138	2.128	6	0.097231	1.0122
ABCB7	No	0.742625	2.426	2.344	0.08203	0.2385	0.3439	6	0.598432	0.222985
PARP1	No	0.541211	2.613	2.864	-0.2515	0.3883	0.6476	6	0.469497	0.328367
GANAB	Yes	0.0004	1.799	3.138	-1.338	0.1892	7.072	6	0.002114	2.6749
EPB41L3	No	0.030636	3.163	2.314	0.8489	0.3018	2.813	6	0.046588	1.33173
DCBLD2	No	0.116309	3.051	2.482	0.5689	0.3101	1.834	6	0.135859	0.866912
RPL6	Yes	0.000318	3.046	1.696	1.349	0.1829	7.379	6	0.001848	2.7333
PDIA6	No	0.007293	2.028	2.988	-0.9595	0.2411	3.979	6	0.01564	1.80576
PCYOX1	No	0.911924	2.621	2.582	0.03919	0.3397	0.1154	6	0.697057	0.156732
P4HA2	Yes	0.000275	1.556	3.365	-1.809	0.2388	7.575	6	0.001711	2.76675
MRPL13	Yes	0.000219	2.904	1.713	1.191	0.151	7.892	6	0.001506	2.82218
DHX15	No	0.00779	2.136	2.778	-0.6423	0.1638	3.921	6	0.016538	1.78152
MRPL47	Yes	4.2e-05	2.978	1.451	1.527	0.1442	10.59	6	0.000668	3.17522
NCL	No	0.063196	2.549	2.761	-0.2111	0.09278	2.275	6	0.083153	1.08012
MTHFD2	No	0.705321	2.234	2.33	-0.09577	0.2414	0.3967	6	0.575909	0.239646
VDAC1	No	0.058624	2.618	2.076	0.5423	0.2327	2.33	6	0.078158	1.10703
YWHAE	Yes	0.000625	3.194	2.109	1.085	0.1666	6.512	6	0.002785	2.55517
LAP3	No	0.005007	1.85	2.576	-0.7267	0.1684	4.316	6	0.011946	1.92278
TUBB4B	No	0.163992	2.923	2.753	0.1704	0.1075	1.585	6	0.180521	0.743472
ARVCF	No	0.018365	3.185	2.451	0.7334	0.2285	3.21	6	0.031518	1.50144
PRPF8	No	0.994249	2.631	2.63	0.001302	0.1733	0.007514	6	0.740614	0.130408
WBP11	No	0.062916	2.221	3.061	-0.8399	0.3686	2.279	6	0.082882	1.08154
SMARCC2	Yes	0.002831	3.004	1.82	1.184	0.2439	4.857	6	0.007825	2.10652
SEPTIN11	Yes	0.001862	3.196	1.607	1.589	0.3009	5.282	6	0.005875	2.23099
RBM26	No	0.30879	2.746	2.463	0.2828	0.2543	1.112	6	0.302571	0.519173
THRAP3	No	0.258867	2.769	2.197	0.5722	0.4589	1.247	6	0.262584	0.580732
SCRIB	No	0.687778	2.805	2.658	0.147	0.3484	0.4219	6	0.564705	0.248178
L1CAM	No	0.063953	3.265	2.511	0.754	0.3326	2.267	6	0.083949	1.07598
BAIAP2	No	0.193204	2.987	2.522	0.4643	0.3169	1.465	6	0.206026	0.686078
CSPG4	No	0.774664	2.69	2.759	-0.06885	0.2299	0.2995	6	0.619297	0.208101
QARS	Yes	0.0001	2.016	3.117	-1.101	0.1214	9.074	6	0.000994	3.00261
DYNC1H1	No	0.031236	2.473	2.997	-0.5235	0.1871	2.798	6	0.047225	1.32583
GTF2E2	No	0.012436	2.935	1.57	1.365	0.3871	3.525	6	0.023347	1.63177
CAV1	No	0.011585	3.289	2.037	1.252	0.3494	3.584	6	0.022193	1.65378
PLEKHA5	No	0.383019	2.669	2.84	-0.1715	0.1823	0.941	6	0.360178	0.443483
DDX3X	Yes	4e-05	1.996	3.288	-1.292	0.1212	10.66	6	0.000658	3.18177
GRSF1	No	0.004065	1.606	2.767	-1.162	0.2576	4.509	6	0.010184	1.99208
APP	No	0.882488	2.677	2.698	-0.02025	0.1313	0.1542	6	0.680935	0.166894
FLOT2	No	0.559642	2.781	2.853	-0.07205	0.1167	0.6174	6	0.481621	0.317295
PDGFRB	Yes	0.000256	3.23	2.287	0.9437	0.123	7.674	6	0.001644	2.7841
LACTB	No	0.021692	2.721	1.924	0.7976	0.2591	3.079	6	0.035614	1.44838
APOOL	No	0.029695	2.604	1.95	0.6541	0.2306	2.837	6	0.045558	1.34144
YES1	Yes	0.002298	3.114	2.404	0.7108	0.1403	5.066	6	0.006713	2.17308
CKAP5	Yes	0.000611	2.042	3.183	-1.14	0.1743	6.54	6	0.002748	2.56098
AGRN	No	0.374287	2.484	2.697	-0.2126	0.2216	0.9597	6	0.352716	0.452575
PHB	No	0.10904	2.564	2.238	0.3262	0.1734	1.881	6	0.128862	0.889875
OPA1	No	0.562088	2.243	2.416	-0.1725	0.2812	0.6135	6	0.482976	0.316074
FLNC	No	0.21374	2.431	3.031	-0.5998	0.4313	1.391	6	0.224098	0.649562
SPTAN1	No	0.012082	3.284	2.071	1.214	0.3419	3.549	6	0.022879	1.64056
TUBB3	No	0.131053	2.964	2.76	0.2039	0.1166	1.748	6	0.149766	0.824587
VARS2	Yes	1.4e-05	1.384	2.947	-1.563	0.122	12.81	6	0.000484	3.31515
MYOF	No	0.687226	2.824	2.742	0.08196	0.1939	0.4227	6	0.564357	0.248446
UBA1	No	0.078195	2.663	2.911	-0.2479	0.1169	2.121	6	0.098029	1.00865
DLST	Yes	4.6e-05	3.063	1.544	1.519	0.1456	10.43	6	0.000684	3.16494
FLOT1	No	0.062235	2.905	2.727	0.1779	0.0778	2.287	6	0.082156	1.08536
GLG1	No	0.44564	2.588	2.838	-0.2497	0.306	0.8161	6	0.403817	0.393815
MIPEP	Yes	2e-06	0.9262	3.038	-2.111	0.1183	17.85	6	0.00042	3.37675
UTRN	No	0.794876	2.668	2.757	-0.08914	0.328	0.2718	6	0.631695	0.199493
PC	Yes	4.7e-05	1.266	2.964	-1.699	0.164	10.36	6	0.00069	3.16115
HADHA	Yes	0.000596	1.516	2.891	-1.375	0.2093	6.57	6	0.002709	2.56719
DHRS2	No	0.046126	2.267	2.556	-0.2882	0.115	2.506	6	0.064542	1.19016
CANX	No	0.057531	3.097	1.525	1.572	0.6705	2.344	6	0.077095	1.11297
AASS	Yes	5.8e-05	1.54	2.877	-1.337	0.1336	10.01	6	0.000748	3.1261
MTHFD1L	Yes	0.000552	1.026	2.921	-1.895	0.2844	6.664	6	0.002585	2.58754
ALDH6A1	Yes	0.000118	1.454	3.048	-1.594	0.1808	8.817	6	0.001092	2.96178
MRPL38	Yes	5.1e-05	2.888	1.745	1.143	0.1119	10.22	6	0.000702	3.15366
TJP2	Yes	0.002587	3.085	2.23	0.8545	0.1728	4.947	6	0.007318	2.13561
QSOX2	No	0.005392	2.059	3.014	-0.9551	0.2248	4.248	6	0.012507	1.90285
CPOX	No	0.871854	2.276	2.333	-0.05733	0.3406	0.1683	6	0.675169	0.170588
LONP1	Yes	1.1e-05	1.166	2.93	-1.764	0.1318	13.39	6	0.000464	3.33348
HTATIP2	No	0.01869	2.305	2.711	-0.4063	0.1271	3.196	6	0.031828	1.49719
FXR1	Yes	0.001626	2.26	2.951	-0.6905	0.1273	5.425	6	0.005327	2.27352
AKAP1	Yes	0.001731	1.776	2.783	-1.007	0.188	5.358	6	0.005569	2.25422
ALDH2	Yes	2.2e-05	1.48	2.835	-1.355	0.1147	11.82	6	0.000552	3.25806
ALDH1B1	Yes	0.000176	1.684	2.82	-1.135	0.1383	8.211	6	0.001318	2.88008
TMEM214	No	0.032652	1.931	2.961	-1.03	0.3727	2.765	6	0.048784	1.31172
SARS2	Yes	0.002028	1.798	2.809	-1.011	0.1947	5.193	6	0.006191	2.20824
CTTN	No	0.668678	2.697	2.794	-0.09736	0.2165	0.4498	6	0.552812	0.257423
MOGS	No	0.368134	2.331	2.701	-0.3704	0.3806	0.973	6	0.348101	0.458295
SEC63	No	0.264883	2.318	2.656	-0.3384	0.2752	1.23	6	0.267837	0.572129
ATP5PB	No	0.106899	2.575	2.043	0.5316	0.2805	1.895	6	0.126704	0.89721
PLOD1	Yes	0.002413	2.006	3.007	-1.001	0.1996	5.016	6	0.006946	2.15827
PRKCSH	Yes	0.000129	1.627	3.237	-1.609	0.1853	8.685	6	0.001138	2.94386
MRPS31	No	0.735945	2.255	2.343	-0.08859	0.2508	0.3533	6	0.594996	0.225486
ACAD9	No	0.287023	2.312	2.497	-0.1845	0.1579	1.168	6	0.28547	0.54444
FAHD1	No	0.01596	2.095	2.661	-0.5663	0.1705	3.322	6	0.028266	1.54874
SF1	No	0.034967	2.816	2.234	0.5824	0.2147	2.713	6	0.051738	1.28619
CXADR	Yes	0.000382	3.355	2.094	1.261	0.1767	7.136	6	0.002043	2.68973
PDIA3	Yes	0.000191	0.9806	3.48	-2.499	0.3088	8.094	6	0.001398	2.85449
CDC42	Yes	0.002288	3.199	2.196	1.003	0.1979	5.07	6	0.006702	2.1738
IFI16	Yes	0.000944	2.042	3.08	-1.038	0.1724	6.024	6	0.003653	2.43735
FH	No	0.091388	2.277	2.496	-0.2195	0.1093	2.008	6	0.111326	0.953403
TENM2	No	0.088402	3.02	2.547	0.4723	0.2324	2.032	6	0.108343	0.965199
PDIA5	No	0.403334	2.417	2.581	-0.1634	0.1818	0.8989	6	0.374987	0.425984
KIF5B	No	0.038016	2.293	3.086	-0.7928	0.2991	2.65	6	0.05546	1.25602
EMC2	No	0.729978	2.605	2.518	0.08679	0.24	0.3617	6	0.591034	0.228388
LMAN1	No	0.229743	2.691	2.389	0.3021	0.226	1.337	6	0.237672	0.624022
NAPA	No	0.598677	2.75	2.819	-0.06863	0.1236	0.5554	6	0.50782	0.29429
SHMT2	Yes	0.000125	1.26	2.848	-1.588	0.182	8.728	6	0.001129	2.94731
MTHFD1	No	0.426665	2.679	2.867	-0.1875	0.2199	0.8525	6	0.391262	0.407532
ACSF2	Yes	0.000632	1.778	2.87	-1.092	0.1681	6.499	6	0.002804	2.55222
MCCC2	No	0.065159	2.551	1.949	0.6019	0.2672	2.253	6	0.08523	1.06941
BCL2L13	No	0.493019	2.486	2.333	0.1529	0.2095	0.7298	6	0.437187	0.359333
HSPD1	Yes	0.002646	1.86	2.648	-0.7888	0.1602	4.924	6	0.007452	2.12773
KPNB1	No	0.103863	2.474	2.947	-0.4726	0.2467	1.916	6	0.1239	0.906929
LMNA	Yes	1.2e-05	3.492	0.1301	3.362	0.2561	13.13	6	0.000476	3.32239
ANXA1	No	0.038773	3.283	2.286	0.9972	0.3784	2.635	6	0.056316	1.24937
TUFM	Yes	0.000258	1.57	2.817	-1.247	0.1626	7.666	6	0.001645	2.78383
CLTC	No	0.049259	3.004	2.586	0.4174	0.1698	2.458	6	0.067919	1.16801
OCIAD1	Yes	0.002667	2.93	1.656	1.274	0.2591	4.916	6	0.007478	2.12621
PTK7	Yes	0.000254	3.271	2.31	0.9612	0.1251	7.683	6	0.001637	2.78595
HSP90B1	Yes	0.000976	1.636	3.127	-1.492	0.2491	5.987	6	0.003735	2.42771
MELTF	Yes	4.2e-05	3.235	2.192	1.043	0.09839	10.6	6	0.000668	3.17522
ACOT2	Yes	9.4e-05	1.546	2.747	-1.201	0.1308	9.176	6	0.00096	3.01773
SEPTIN9	No	0.021577	2.913	2.211	0.7017	0.2276	3.083	6	0.035452	1.45036
DOCK10	No	0.550113	2.55	2.822	-0.2719	0.4296	0.633	6	0.475544	0.322809
ATP2A2	Yes	0.001436	1.863	2.962	-1.1	0.1978	5.558	6	0.004888	2.31087
ACTN4	Yes	0.003736	3.264	2.245	1.019	0.2221	4.589	6	0.009584	2.01845
PRRC2C	Yes	4e-06	2.073	3.14	-1.067	0.0678	15.74	6	0.00042	3.37675
EIF3B	Yes	0.002463	2.983	2.33	0.6532	0.1308	4.995	6	0.007059	2.15126
SF3B3	No	0.064943	2.962	2.168	0.7944	0.3522	2.256	6	0.084972	1.07072
CCT4	No	0.074092	2.948	2.607	0.3415	0.1581	2.16	6	0.094114	1.02635
PRORP	Yes	1.8e-05	0.9924	2.936	-1.944	0.1594	12.2	6	0.000515	3.28819
RPLP0	No	0.275595	2.528	2.737	-0.2086	0.1739	1.199	6	0.276274	0.55866
FDXR	Yes	7e-06	0.9873	2.93	-1.943	0.1363	14.25	6	0.000453	3.3439
ITGA5	Yes	0.001138	3.307	2.158	1.149	0.1977	5.813	6	0.004138	2.38321
NCAM1	Yes	0.000636	3.318	2.333	0.9856	0.1518	6.491	6	0.002819	2.5499
USP7	No	0.082304	2.417	2.798	-0.3816	0.1831	2.084	6	0.10194	0.991655
CPT2	Yes	0.001442	1.686	2.68	-0.9936	0.1789	5.553	6	0.004907	2.30918
ITPR3	Yes	0.000459	1.506	3.255	-1.749	0.2536	6.897	6	0.002301	2.63808
SFXN1	No	0.810736	2.349	2.287	0.0625	0.2497	0.2503	6	0.640967	0.193164
COX4I1	No	0.005105	2.869	1.804	1.065	0.2478	4.298	6	0.012063	1.91854
MRPL39	No	0.075673	2.519	2.194	0.3252	0.1516	2.145	6	0.095625	1.01943
FAF2	No	0.019991	2.173	2.748	-0.5748	0.1829	3.143	6	0.033441	1.47572
MCM5	No	0.68709	2.627	2.711	-0.08431	0.1994	0.4229	6	0.56435	0.248451
CCT8	No	0.50661	2.817	2.667	0.1496	0.2119	0.7061	6	0.445946	0.350718
ECH1	No	0.069892	2.274	2.654	-0.3804	0.1727	2.202	6	0.090138	1.04509
GFM1	Yes	0.000687	1.661	2.805	-1.144	0.1789	6.397	6	0.002973	2.52681
ACO2	Yes	4.9e-05	1.36	2.89	-1.53	0.1488	10.28	6	0.000694	3.15864
RHOT2	No	0.227149	2.253	2.596	-0.3434	0.2553	1.345	6	0.235539	0.627937
UQCRB	No	0.00427	2.781	1.711	1.07	0.2397	4.463	6	0.010564	1.97617
MGME1	Yes	0.000354	1.565	2.793	-1.228	0.1697	7.234	6	0.001943	2.71153
TIMM44	Yes	0.002025	1.653	2.672	-1.02	0.1963	5.195	6	0.00619	2.20831
PDP1	No	0.013932	1.882	2.753	-0.8706	0.2537	3.432	6	0.025553	1.59256
MFN2	No	0.009718	1.916	2.669	-0.7527	0.2017	3.732	6	0.019476	1.7105
HSDL2	Yes	3e-06	1.287	2.927	-1.64	0.0974	16.83	6	0.00042	3.37675
ME2	No	0.442759	2.213	2.5	-0.2876	0.3501	0.8215	6	0.401782	0.39601
CS	No	0.011016	2	2.601	-0.6009	0.1657	3.626	6	0.021399	1.66961
ITGAV	Yes	0.002463	3.015	2.555	0.4602	0.09211	4.995	6	0.007059	2.15126
ALDH9A1	Yes	0.002057	1.675	2.811	-1.136	0.2194	5.179	6	0.006242	2.20468
SDK2	Yes	0.000473	3.273	2.398	0.8749	0.1276	6.858	6	0.002341	2.6306
PSMD2	No	0.31344	2.84	2.667	0.1727	0.157	1.1	6	0.306315	0.513832
HACD3	No	0.141593	2.375	2.738	-0.3633	0.2147	1.692	6	0.159711	0.796665
PI4K2A	No	0.621393	2.764	2.869	-0.1052	0.2021	0.5204	6	0.522787	0.281675
DLAT	No	0.118616	1.984	2.523	-0.5393	0.2963	1.82	6	0.13819	0.859523
LRRC59	No	0.028065	2.147	2.831	-0.6845	0.2377	2.88	6	0.043531	1.3612
CDH2	Yes	0.000767	3.3	2.294	1.007	0.1606	6.266	6	0.003205	2.49417
NSF	No	0.016719	2.364	3.087	-0.7227	0.22	3.285	6	0.029363	1.5322
DARS	Yes	0.00057	2.279	3.019	-0.7401	0.1117	6.624	6	0.00264	2.5784
NRP1	No	0.098815	2.866	2.669	0.1967	0.1008	1.952	6	0.118935	0.92469
PYCR1	Yes	0.000144	1.522	2.722	-1.2	0.141	8.514	6	0.001181	2.92775
SLC12A4	Yes	0.002875	2.995	2.497	0.498	0.1029	4.842	6	0.007891	2.10287
SLC12A7	No	0.091357	3.158	2.468	0.69	0.3435	2.008	6	0.111318	0.953435
PDIA4	No	0.012678	2.13	2.894	-0.7641	0.2177	3.51	6	0.023643	1.6263
EEF1A1	No	0.855325	2.695	2.605	0.09029	0.4744	0.1903	6	0.666355	0.176294
CADM3	Yes	0.00054	3.311	1.908	1.402	0.2095	6.693	6	0.002548	2.5938
H6PD	No	0.821288	2.542	2.443	0.09851	0.4174	0.236	6	0.646772	0.189249
HSD17B10	Yes	8.7e-05	1.779	2.902	-1.124	0.1208	9.304	6	0.000921	3.03574
EIF3I	Yes	0.000416	3.156	1.996	1.16	0.1651	7.025	6	0.002155	2.66655
NME2	No	0.404414	2.441	2.583	-0.1418	0.1582	0.8967	6	0.375609	0.425264
RAB8A	Yes	0.001948	2.778	2.497	0.2813	0.05374	5.235	6	0.006019	2.22048
ETHE1	Yes	2e-05	1.584	2.974	-1.39	0.1158	12	6	0.000522	3.28233
PPIA	No	0.010918	2.533	2.962	-0.4292	0.1181	3.634	6	0.021274	1.67215
CDK2	No	0.005079	2.932	2.376	0.5563	0.1293	4.302	6	0.012028	1.91981
DPYSL2	No	0.023283	3.144	2.402	0.7419	0.2454	3.024	6	0.037586	1.42497
CANT1	No	0.104769	2.405	2.835	-0.4305	0.2255	1.91	6	0.124813	0.90374
GLCE	No	0.228328	2.464	2.838	-0.3735	0.2784	1.341	6	0.236429	0.626299
IDH3B	No	0.011835	1.916	2.614	-0.6983	0.1958	3.566	6	0.022517	1.64749
TENM3	No	0.09219	3.022	2.524	0.4982	0.2489	2.002	6	0.112109	0.95036
SEL1L	No	0.399423	2.358	2.651	-0.2938	0.3239	0.9069	6	0.372164	0.429266
CCAR2	No	0.042953	2.089	2.893	-0.8046	0.3144	2.559	6	0.061016	1.21456
NCKAP1	No	0.638863	2.856	2.742	0.1138	0.2303	0.494	6	0.53356	0.272817
LIMA1	No	0.561101	2.78	2.485	0.2945	0.4788	0.6151	6	0.482634	0.316382
GOLGA2	Yes	2.5e-05	0.8407	3.445	-2.604	0.2246	11.6	6	0.00056	3.25181
ACSS3	Yes	0.002862	1.901	2.664	-0.7634	0.1575	4.846	6	0.007865	2.1043
PALLD	No	0.016148	2.904	2.363	0.5411	0.1633	3.313	6	0.028507	1.54505
TARS2	Yes	4e-06	1.269	2.902	-1.633	0.1037	15.74	6	0.00042	3.37675
MYO1B	No	0.934732	2.781	2.756	0.02503	0.2931	0.08539	6	0.708907	0.149411
CTNNB1	No	0.012241	3.223	2.335	0.888	0.251	3.539	6	0.02313	1.63582
AP1B1	No	0.980574	2.788	2.791	-0.00309	0.1218	0.02538	6	0.733262	0.134741
ABCF1	No	0.423675	2.565	2.816	-0.2509	0.2923	0.8583	6	0.388922	0.410137
PSPC1	Yes	0.000378	3.086	1.875	1.211	0.1694	7.146	6	0.002041	2.69016
HK2	Yes	0.000208	0.481	3.035	-2.554	0.3206	7.968	6	0.001462	2.83505
AGPS	Yes	0.000309	1.602	3.249	-1.647	0.2222	7.415	6	0.001833	2.73684
GBF1	Yes	1.9e-05	1.353	3.35	-1.997	0.1642	12.16	6	0.000515	3.28819
GOLIM4	No	0.562708	2.564	2.679	-0.1158	0.189	0.6125	6	0.483228	0.315848
ITGA7	Yes	0.000241	3.03	2.538	0.4923	0.06346	7.758	6	0.00158	2.80134
TOR1AIP2	Yes	0.000341	1.942	2.94	-0.9973	0.1369	7.286	6	0.001912	2.71851
EPHA2	No	0.076578	3.051	2.276	0.7748	0.3627	2.136	6	0.096564	1.01518
EXT2	No	0.011288	2.216	2.935	-0.7185	0.1993	3.606	6	0.021802	1.6615
IGF2R	No	0.661076	2.756	2.694	0.06171	0.1339	0.4609	6	0.547957	0.261254
CASK	No	0.012891	3.06	2.419	0.6406	0.1833	3.496	6	0.02395	1.62069
LRPPRC	Yes	5.5e-05	0.9923	2.923	-1.931	0.1911	10.1	6	0.000721	3.14206
MYH10	No	0.878911	2.754	2.808	-0.05381	0.3385	0.159	6	0.678648	0.168355
ACSL3	Yes	0.001663	1.993	3.042	-1.048	0.1941	5.4	6	0.005401	2.26753
CD109	No	0.009249	3.06	2.503	0.5572	0.1477	3.774	6	0.018755	1.72688
NECTIN2	Yes	0.001916	3.309	2.211	1.098	0.209	5.252	6	0.005973	2.22381
UQCRC1	No	0.012598	2.697	1.783	0.9144	0.2601	3.515	6	0.023543	1.62814
UGGT1	No	0.035443	2.005	2.878	-0.8723	0.3227	2.703	6	0.052268	1.28176
ITGA2	Yes	0.000613	3.121	1.86	1.261	0.1929	6.537	6	0.002748	2.56098
EHD4	Yes	8.3e-05	3.255	2.162	1.093	0.1165	9.383	6	0.000901	3.04528
FERMT2	No	0.07445	3.017	2.545	0.4721	0.219	2.156	6	0.094509	1.02453
ATP2B1	Yes	0.001821	3.203	2.268	0.9355	0.1763	5.305	6	0.005778	2.23822
TJP1	No	0.004639	3.23	2.186	1.044	0.2381	4.386	6	0.01125	1.94885
CPD	Yes	4e-05	1.604	3.254	-1.651	0.1545	10.68	6	0.000658	3.18177
RCN2	Yes	0.000174	1.552	3.23	-1.678	0.2041	8.224	6	0.001313	2.88174
MRPS26	No	0.01009	2.725	1.768	0.9571	0.2587	3.7	6	0.020075	1.69734
CIT	No	0.012815	1.651	3.224	-1.573	0.4493	3.501	6	0.023839	1.62271
LMNB2	No	0.006867	3.134	1.796	1.338	0.3318	4.032	6	0.014914	1.82641
TM9SF4	No	0.127859	2.445	2.86	-0.4147	0.2349	1.766	6	0.146569	0.833958
IARS	Yes	4.8e-05	1.925	3.156	-1.231	0.119	10.34	6	0.00069	3.16115
RACK1	Yes	0.001701	2.907	2.292	0.6148	0.1143	5.377	6	0.005501	2.25956
OGDH	Yes	0.000789	1.81	2.671	-0.8615	0.1382	6.232	6	0.003275	2.48479
LUC7L2	No	0.005701	2.125	3.083	-0.9586	0.2284	4.198	6	0.01294	1.88807
EZR	No	0.645412	2.861	2.75	0.1115	0.2302	0.4842	6	0.538093	0.269143
FADS2	Yes	0.001091	1.858	2.852	-0.994	0.1696	5.861	6	0.004025	2.39523
EFTUD2	No	0.005251	3.056	1.821	1.235	0.289	4.272	6	0.012257	1.91162
OAT	Yes	0.002658	2.047	2.929	-0.8811	0.1791	4.919	6	0.007463	2.12709
POTEI	No	0.19851	3.008	2.603	0.4047	0.28	1.445	6	0.210873	0.675979
ACTA1	No	0.584028	2.873	2.653	0.2205	0.3812	0.5784	6	0.497585	0.303133
SLC27A4	Yes	0.002099	2.002	2.983	-0.9806	0.1901	5.158	6	0.006326	2.19887
GSTK1	No	0.004653	1.978	2.967	-0.9891	0.2257	4.383	6	0.011264	1.94831
VWA8	Yes	6e-06	1.109	2.965	-1.856	0.1266	14.65	6	0.000453	3.3439
DECR1	No	0.00884	2.045	2.747	-0.7025	0.1843	3.812	6	0.018099	1.74235
CAVIN1	No	0.103644	3.069	2.294	0.7752	0.4043	1.917	6	0.123673	0.907725
ADAM10	No	0.032997	2.87	2.498	0.3723	0.1351	2.757	6	0.049168	1.30832
SRP72	No	0.273097	2.529	2.797	-0.2677	0.2219	1.206	6	0.27439	0.561632
MRPS5	No	0.768332	2.218	2.28	-0.06207	0.2014	0.3082	6	0.615344	0.210882
ANXA6	Yes	8.2e-05	3.635	1.045	2.59	0.2751	9.416	6	0.000892	3.04964
POLRMT	No	0.012958	1.474	2.797	-1.323	0.379	3.492	6	0.024052	1.61885
AP2A1	No	0.371419	2.911	2.732	0.1798	0.1861	0.9659	6	0.350833	0.4549
IQGAP1	No	0.776302	2.866	2.796	0.06992	0.2352	0.2972	6	0.620147	0.207505
EDIL3	No	0.63773	3.101	2.825	0.2761	0.5569	0.4957	6	0.532891	0.273362
NT5DC2	Yes	2e-06	1.197	3.036	-1.839	0.1047	17.57	6	0.00042	3.37675
USP9X	No	0.168147	2.572	2.889	-0.317	0.2023	1.567	6	0.184317	0.734435
MRPL46	No	0.086607	2.169	2.586	-0.4171	0.2038	2.047	6	0.106496	0.972667
MFN1	No	0.021887	1.999	2.657	-0.6583	0.2143	3.072	6	0.035904	1.44486
PRDX5	Yes	4e-06	1.564	2.945	-1.381	0.08883	15.55	6	0.00042	3.37675
OCIAD2	No	0.403974	2.588	2.302	0.2863	0.3189	0.8976	6	0.375424	0.425478
GNAI2	Yes	0.002831	3.243	2.269	0.975	0.2007	4.857	6	0.007825	2.10652
MRPL9	Yes	8.9e-05	2.966	1.474	1.492	0.161	9.27	6	0.000936	3.02872
PCCA	Yes	1e-06	0.9746	3.041	-2.066	0.1101	18.77	6	0.00042	3.37675
ALDH1L2	Yes	4e-06	1.431	2.629	-1.199	0.07672	15.62	6	0.00042	3.37675
BAG6	Yes	0.002197	2.524	2.822	-0.2988	0.05846	5.111	6	0.006553	2.18356
MCAM	Yes	0.000671	3.368	2.21	1.158	0.1802	6.426	6	0.002937	2.5321
CSNK1G3	No	0.018885	3.122	2.374	0.7485	0.2348	3.188	6	0.032075	1.49383
SPRYD4	No	0.927483	2.38	2.402	-0.02219	0.2338	0.0949	6	0.70522	0.151675
HLA-A	Yes	7.3e-05	3.182	2.174	1.008	0.1051	9.594	6	0.00084	3.07572
HNRNPK	No	0.179802	2.841	2.183	0.6582	0.4336	1.518	6	0.194377	0.711355
RPN2	No	0.55043	2.429	2.635	-0.2052	0.3244	0.6324	6	0.475633	0.322728
EXD2	Yes	0.003721	1.811	2.71	-0.8985	0.1956	4.593	6	0.009562	2.01945
SACM1L	No	0.008745	2.24	2.946	-0.7067	0.1849	3.822	6	0.017955	1.74581
SUPV3L1	Yes	0.000123	0.9494	2.959	-2.009	0.2294	8.758	6	0.001124	2.94923
CCT7	No	0.507714	2.627	2.855	-0.2281	0.3239	0.7042	6	0.44629	0.350383
POR	No	0.308184	2.413	2.681	-0.2682	0.2409	1.113	6	0.302178	0.519737
PDPR	Yes	0.002253	1.622	2.808	-1.185	0.2331	5.086	6	0.006639	2.1779
MYO18A	No	0.569224	2.809	2.618	0.1914	0.318	0.602	6	0.48769	0.311856
CPNE8	No	0.04671	3.006	2.468	0.5376	0.2153	2.497	6	0.065236	1.18551
TUBG1	No	0.170173	2.54	2.881	-0.3407	0.2186	1.558	6	0.18618	0.730067
HNRNPA3	Yes	0.000989	3.148	1.53	1.618	0.2709	5.971	6	0.003764	2.42435
ATP1B1	Yes	0.000824	3.363	2.02	1.344	0.2174	6.181	6	0.003356	2.47418
MIOS	Yes	6.2e-05	2.362	3.086	-0.7242	0.07334	9.874	6	0.000776	3.11014
DCTN2	Yes	0.001667	3.133	2.376	0.7565	0.1402	5.398	6	0.005411	2.26672
ITGB5	No	0.054574	2.515	2.816	-0.3018	0.1267	2.383	6	0.074095	1.13021
RCC1L	Yes	0.001641	1.661	2.738	-1.077	0.1989	5.415	6	0.005345	2.27205
CLPB	No	0.066376	2.075	2.566	-0.4905	0.219	2.24	6	0.086388	1.06355
SCARB2	No	0.810298	2.706	2.778	-0.07177	0.2861	0.2509	6	0.640735	0.193322
OSBP	No	0.052181	2.882	2.539	0.3435	0.1422	2.416	6	0.07136	1.14655
PRDX6	No	0.842049	2.795	2.769	0.02567	0.1234	0.2081	6	0.659373	0.180869
LGALS1	No	0.203291	2.962	2.722	0.2394	0.1676	1.428	6	0.215024	0.667513
SUCLG2	Yes	0.000254	1.897	2.709	-0.8123	0.1057	7.684	6	0.001637	2.78595
NUCB1	Yes	7e-06	0.4889	3.565	-3.076	0.215	14.31	6	0.000453	3.3439
ALDH7A1	Yes	2.5e-05	1.372	3.069	-1.697	0.1462	11.61	6	0.00056	3.25181
GPC1	No	0.218129	3.144	2.56	0.5846	0.425	1.375	6	0.227944	0.642172
DHX38	Yes	1e-06	0.8681	3.506	-2.637	0.1393	18.93	6	0.00042	3.37675
MRPL10	No	0.206352	2.158	2.524	-0.3664	0.2586	1.417	6	0.217743	0.662056
CYP51A1	No	0.220129	2.315	2.659	-0.3435	0.251	1.369	6	0.22971	0.63882
DHCR24	No	0.057997	2.326	2.878	-0.5522	0.2362	2.338	6	0.077579	1.11026
HSPA13	No	0.180306	2.374	2.622	-0.2485	0.1639	1.516	6	0.194755	0.710511
VDAC2	No	0.830846	2.351	2.296	0.05495	0.2463	0.2231	6	0.652676	0.185302
DBN1	No	0.875482	2.683	2.741	-0.05799	0.3547	0.1635	6	0.676639	0.169643
HDLBP	Yes	0.000844	1.58	3.245	-1.665	0.2706	6.153	6	0.0034	2.46852
MAN2A1	No	0.015421	2.316	2.926	-0.6102	0.1822	3.35	6	0.027642	1.55843
COQ5	No	0.780502	2.36	2.395	-0.03497	0.12	0.2915	6	0.622393	0.205935
GAPDH	Yes	0.000533	3.198	1.645	1.553	0.2316	6.708	6	0.002534	2.59619
ITGA3	Yes	6e-06	3.445	2.018	1.427	0.09513	15	6	0.00043	3.36653
STT3A	No	0.786786	2.513	2.604	-0.09141	0.3232	0.2829	6	0.626519	0.203066
PTPRF	No	0.074794	3.18	2.476	0.7037	0.3269	2.153	6	0.094811	1.02314
STXBP2	No	0.176744	2.945	2.667	0.2787	0.1821	1.531	6	0.192031	0.716629
PRKDC	No	0.013544	2.238	3.042	-0.8044	0.2328	3.455	6	0.025006	1.60196
AIFM1	No	0.968865	2.401	2.407	-0.005715	0.1405	0.04069	6	0.727574	0.138123
ILVBL	No	0.016411	1.981	2.92	-0.9385	0.2844	3.3	6	0.028914	1.53889
RARS2	Yes	7e-06	1.288	2.936	-1.648	0.1155	14.27	6	0.000453	3.3439
TCIRG1	No	0.176657	2.569	2.953	-0.3845	0.2512	1.531	6	0.191983	0.716737
PHB2	No	0.004808	2.917	1.712	1.205	0.2769	4.353	6	0.011557	1.93715
TNS1	No	0.852005	2.651	2.713	-0.06175	0.317	0.1948	6	0.664937	0.17722
DLG1	No	0.007371	3.114	2.186	0.9278	0.2337	3.97	6	0.015762	1.80239
STRAP	Yes	0.000281	3.145	1.852	1.293	0.1714	7.544	6	0.00173	2.76195
FASTKD5	Yes	1.5e-05	0.845	2.915	-2.07	0.1629	12.71	6	0.000484	3.31515
ARMCX2	No	0.043412	2.025	2.642	-0.6169	0.2418	2.551	6	0.061512	1.21104
FN1	No	0.088954	2.973	1.854	1.12	0.5522	2.028	6	0.108869	0.963096
GHITM	No	0.261994	2.521	2.172	0.3493	0.2822	1.238	6	0.265279	0.576297
SLC25A6	No	0.405243	2.243	2.455	-0.2123	0.2372	0.895	6	0.376051	0.424753
EPHB2	No	0.006297	3.247	2.504	0.743	0.1809	4.109	6	0.013991	1.85415
VAT1	Yes	0.002406	3.035	2.309	0.7256	0.1446	5.019	6	0.00693	2.15927
ECE1	No	0.00837	2.951	2.574	0.3777	0.09787	3.859	6	0.017403	1.75938
PARP14	No	0.169055	2.858	2.522	0.3358	0.2148	1.563	6	0.185163	0.732446
PRDX1	Yes	0.00106	3.233	1.918	1.315	0.2232	5.893	6	0.003948	2.40362
PALM	Yes	0.000848	3.366	2.059	1.307	0.2126	6.148	6	0.003404	2.46801
EIF2S1	No	0.480738	2.827	2.68	0.1464	0.1948	0.7516	6	0.428096	0.368459
HSP90AB1	No	0.962072	2.735	2.749	-0.01459	0.2943	0.04957	6	0.723699	0.140442
KIF23	No	0.011553	1.518	3.154	-1.637	0.4563	3.586	6	0.022151	1.65461
RMDN3	No	0.121911	2.071	2.495	-0.4239	0.2354	1.8	6	0.141249	0.850015
PKM	No	0.739264	2.785	2.83	-0.04478	0.1285	0.3486	6	0.5967	0.224244
SRGAP2	Yes	0.000987	3.297	2.1	1.198	0.2005	5.974	6	0.003759	2.42493
HSD17B11	No	0.498143	2.636	2.81	-0.1738	0.2411	0.7208	6	0.44041	0.356143
ITGA6	No	0.227613	2.869	2.675	0.1939	0.1443	1.344	6	0.235799	0.627458
SPTBN1	No	0.223633	2.899	2.33	0.5692	0.4195	1.357	6	0.232491	0.633594
TRMT5	Yes	0.000504	2	2.644	-0.6437	0.09496	6.778	6	0.002439	2.61279
ATP13A1	No	0.011384	2.123	2.903	-0.7804	0.2169	3.599	6	0.021912	1.65932
BCAP31	No	0.357164	2.421	2.678	-0.2575	0.2582	0.9972	6	0.339393	0.469297
SMC1A	No	0.220999	2.791	2.424	0.3667	0.2685	1.366	6	0.230509	0.637312
MSN	No	0.050699	3.108	2.515	0.5933	0.2435	2.437	6	0.069558	1.15765
NDUFB10	No	0.005622	2.808	1.604	1.204	0.2859	4.21	6	0.012819	1.89215
CLCC1	Yes	0.001165	2.029	2.969	-0.9397	0.1624	5.787	6	0.00421	2.37572
VCP	No	0.014214	2.932	2.48	0.4523	0.1324	3.416	6	0.025982	1.58533
COL12A1	Yes	0.000416	1.728	3.179	-1.45	0.2065	7.022	6	0.002156	2.66635
RPL3	No	0.256562	2.638	2.384	0.2543	0.2028	1.254	6	0.260612	0.584006
BUB3	Yes	5.4e-05	3.185	1.595	1.591	0.1571	10.13	6	0.000719	3.14327
COQ8B	Yes	2e-06	1.355	2.974	-1.619	0.08955	18.08	6	0.00042	3.37675
HNRNPR	Yes	1.8e-05	3.034	1.563	1.471	0.1203	12.23	6	0.000515	3.28819
LAMP1	No	0.275544	2.652	2.978	-0.3268	0.2724	1.2	6	0.276274	0.55866
ATAD3A	No	0.005884	2.79	1.854	0.9356	0.2244	4.169	6	0.01328	1.8768
ATAD3B	No	0.753212	2.266	2.345	-0.07967	0.242	0.3292	6	0.605422	0.217942
AZGP1	No	0.420699	2.586	2.891	-0.3053	0.3533	0.8642	6	0.386912	0.412388
DNAJC11	No	0.1008	2.584	1.985	0.5987	0.309	1.937	6	0.120864	0.917703
CLASP1	Yes	4.9e-05	2.162	3.163	-1.001	0.09713	10.3	6	0.000694	3.15864
RPL10A	Yes	0.001175	3.02	1.953	1.068	0.1848	5.778	6	0.004227	2.37397
MRPL11	No	0.513446	2.318	2.427	-0.1091	0.1571	0.6943	6	0.449823	0.346958
MFGE8	No	0.904779	2.81	2.768	0.04238	0.3396	0.1248	6	0.692829	0.159374
MAVS	No	0.077585	2.107	2.501	-0.3944	0.1855	2.126	6	0.09743	1.01131
MICU1	No	0.899258	2.377	2.339	0.03814	0.2888	0.1321	6	0.689625	0.161387
MPP5	No	0.213606	2.95	2.496	0.4534	0.326	1.391	6	0.224017	0.649719
PABPC1	Yes	<0.000001	3.245	1.534	1.711	0.05229	32.72	6	0.000195	3.70997
HOMER3	Yes	0.000212	3.337	0.6115	2.725	0.3431	7.943	6	0.001476	2.83091
IGF2BP2	Yes	0.000169	3.096	1.736	1.359	0.1643	8.273	6	0.001286	2.89076
A2M	Yes	0.002503	1.919	3.288	-1.369	0.2749	4.979	6	0.00715	2.14569
DNMT1	No	0.00895	2.235	3.046	-0.8105	0.2132	3.802	6	0.018292	1.73774
FDFT1	No	0.012079	2.001	2.603	-0.6016	0.1695	3.55	6	0.022879	1.64056
HNRNPL	No	0.00538	2.788	2.136	0.6523	0.1535	4.25	6	0.01249	1.90344
ZNF185	No	0.655034	2.641	2.781	-0.1401	0.2983	0.4699	6	0.54417	0.264265
TCERG1	Yes	0.001026	3.23	1.733	1.498	0.2526	5.929	6	0.003873	2.41195
RAP2A	Yes	0.002827	3.198	2.288	0.9095	0.1872	4.858	6	0.007823	2.10663
PBXIP1	No	0.05723	2.094	2.84	-0.7464	0.3179	2.348	6	0.076774	1.11479
TSFM	Yes	9e-06	1.259	2.929	-1.67	0.1219	13.7	6	0.000464	3.33348
TPM1	No	0.752005	2.805	2.93	-0.125	0.3779	0.3309	6	0.604672	0.21848
EPS15L1	No	0.302793	2.828	2.561	0.2676	0.2375	1.127	6	0.297748	0.526151
MAP4	Yes	0.001657	2.127	3.216	-1.088	0.2014	5.404	6	0.005385	2.26881
AXL	No	0.691088	2.869	2.701	0.168	0.4028	0.4171	6	0.566793	0.246576
MYO19	No	0.12933	2.104	2.518	-0.4148	0.236	1.758	6	0.14795	0.829885
ERLEC1	No	0.525703	2.385	2.615	-0.2295	0.3408	0.6735	6	0.458556	0.338608
PTK2	Yes	0.000381	3.265	1.972	1.293	0.1811	7.139	6	0.002042	2.68994
TMEM126A	No	0.23651	2.511	2.194	0.3175	0.2414	1.315	6	0.243253	0.613942
NDUFS1	No	0.157969	2.446	2.023	0.4232	0.2624	1.613	6	0.175196	0.756476
CD44	No	0.009574	3.148	2.117	1.031	0.2754	3.744	6	0.019292	1.71462
KYAT3	Yes	2e-06	0.7998	3.118	-2.318	0.125	18.54	6	0.00042	3.37675
RPN1	No	0.596401	2.434	2.636	-0.2026	0.3624	0.559	6	0.506277	0.295612
GNAS	Yes	0.001433	3.174	2.148	1.026	0.1846	5.56	6	0.004888	2.31087
PACSIN3	Yes	0.000738	3.274	2.006	1.268	0.2008	6.312	6	0.003121	2.50571
AK2	No	0.943198	2.436	2.45	-0.0142	0.1911	0.07429	6	0.713497	0.146608
YME1L1	No	0.17754	2.514	2.167	0.3467	0.227	1.527	6	0.192754	0.714997
EIF3A	No	0.64607	2.685	2.79	-0.1042	0.2156	0.4832	6	0.53854	0.268782
PUS1	No	0.055669	2.067	2.539	-0.4726	0.1996	2.368	6	0.075214	1.1237
UFL1	Yes	0.000142	1.346	3.256	-1.911	0.2238	8.536	6	0.001181	2.92775
PUF60	No	0.068212	3.039	1.922	1.117	0.503	2.22	6	0.088388	1.05361
NDC80	No	0.474187	2.53	2.7	-0.1699	0.2226	0.7634	6	0.423516	0.37313
MLEC	No	0.929182	2.451	2.483	-0.03243	0.3499	0.09267	6	0.705906	0.151253
HBS1L	No	0.355152	2.782	2.606	0.1753	0.175	1.002	6	0.338279	0.470725
COPA	Yes	0.001907	2.142	3.042	-0.9	0.1712	5.257	6	0.005966	2.22432
IDH2	Yes	0.000222	1.499	3.03	-1.531	0.1943	7.877	6	0.001508	2.8216
P4HA1	Yes	2.3e-05	1.453	3.343	-1.89	0.1608	11.75	6	0.000554	3.25649
SRRM1	No	0.009531	1.749	3.288	-1.539	0.4105	3.748	6	0.01924	1.71579
PPP2R1A	No	0.158737	2.928	2.604	0.3236	0.2011	1.609	6	0.175813	0.754949
LSS	No	0.561564	2.454	2.6	-0.1454	0.2367	0.6143	6	0.482807	0.316226
NUMB	No	0.524135	2.617	2.756	-0.1397	0.2066	0.6762	6	0.457549	0.339562
NAPG	No	0.864396	2.786	2.805	-0.01937	0.1087	0.1782	6	0.671346	0.173054
GOPC	No	0.027624	2.231	2.968	-0.737	0.2549	2.892	6	0.043011	1.36642
ATP6V1B2	No	0.033704	2.496	3.021	-0.5245	0.1914	2.741	6	0.050137	1.29984
ILF3	Yes	0.000612	2.846	2.23	0.6162	0.09425	6.538	6	0.002748	2.56098
MPP6	No	0.126781	2.961	2.504	0.457	0.2579	1.772	6	0.145808	0.836219
MRPL1	Yes	0.000436	2.766	1.952	0.8133	0.1168	6.963	6	0.002219	2.65384
PTPN2	Yes	0.000168	2.095	2.977	-0.882	0.1065	8.28	6	0.001286	2.89076
CALR	Yes	6.5e-05	0.303	3.468	-3.165	0.3233	9.787	6	0.000802	3.09583
MTCH1	No	0.816267	2.297	2.357	-0.05982	0.2464	0.2428	6	0.643733	0.191294
PLAUR	No	0.043785	3.079	2.032	1.047	0.4113	2.545	6	0.061932	1.20808
RPS11	No	0.006011	2.865	2.367	0.4989	0.1202	4.15	6	0.013527	1.8688
ERAL1	Yes	0.000217	1.283	2.836	-1.553	0.1965	7.904	6	0.001497	2.82478
DOCK7	No	0.916829	2.758	2.784	-0.02553	0.2345	0.1089	6	0.699398	0.155276
TRABD	No	0.140685	1.962	2.452	-0.4899	0.2888	1.697	6	0.158728	0.799346
GLS	Yes	0.000154	1.549	3.183	-1.634	0.1943	8.413	6	0.00123	2.91009
HIBADH	Yes	0.002871	1.996	2.711	-0.7152	0.1477	4.843	6	0.007886	2.10314
TM9SF3	No	0.011622	2.145	2.94	-0.7943	0.2218	3.582	6	0.022235	1.65296
RAB32	Yes	8.4e-05	3.005	2.346	0.6586	0.07029	9.371	6	0.000906	3.04287
H4C1	No	0.005208	3.278	1.816	1.462	0.3415	4.28	6	0.012209	1.91332
ALDH3A2	No	0.00896	2.158	2.799	-0.6413	0.1687	3.801	6	0.018303	1.73748
LDHA	No	0.030315	2.569	2.946	-0.3767	0.1335	2.821	6	0.046286	1.33455
TMX3	No	0.135946	2.396	2.741	-0.3455	0.2007	1.721	6	0.154087	0.812234
AFG3L2	No	0.586814	2.327	2.521	-0.1935	0.3371	0.574	6	0.499382	0.301567
GPC4	No	0.42138	2.977	2.686	0.2907	0.3369	0.8628	6	0.387297	0.411956
POGLUT3	Yes	0.002836	2.076	2.964	-0.8879	0.1829	4.856	6	0.007828	2.10635
CD276	Yes	0.000162	3.266	2.201	1.065	0.1278	8.337	6	0.001256	2.90101
HAX1	No	0.006026	2.729	1.682	1.047	0.2525	4.148	6	0.013553	1.86796
DNAJB11	No	0.138639	2.813	2.368	0.4444	0.2603	1.707	6	0.156778	0.804715
EEF1A2	No	0.37166	2.793	2.392	0.4012	0.4156	0.9653	6	0.350922	0.454789
THNSL1	Yes	4.8e-05	1.369	2.924	-1.554	0.1505	10.33	6	0.000691	3.16052
LMAN2	No	0.781189	2.546	2.634	-0.08788	0.3025	0.2905	6	0.622804	0.205649
MRPL22	Yes	9.1e-05	2.885	1.38	1.505	0.1631	9.23	6	0.000946	3.02411
RPL5	Yes	7e-06	3.34	0.8328	2.507	0.1731	14.48	6	0.000453	3.3439
ERP44	Yes	0.0029	2.064	3.032	-0.9685	0.2004	4.833	6	0.00793	2.10073
GDI2	No	0.482369	2.7	2.841	-0.141	0.1883	0.7487	6	0.429289	0.36725
PRKAA1	No	0.095409	2.898	2.486	0.4123	0.2085	1.977	6	0.115336	0.938035
DDX6	Yes	0.003563	2.325	2.959	-0.6337	0.1367	4.634	6	0.009242	2.03423
HM13	No	0.011824	2.096	2.848	-0.752	0.2108	3.567	6	0.022505	1.64772
SPCS2	No	0.661841	2.514	2.629	-0.1152	0.2504	0.4598	6	0.548489	0.260832
RAB14	Yes	0.000104	2.998	2.359	0.6395	0.07095	9.014	6	0.001013	2.99439
RAB6A	No	0.006679	2.954	2.342	0.6125	0.151	4.056	6	0.014607	1.83544
RAB2A	No	0.998506	2.625	2.625	0.000288	0.1476	0.001951	6	0.742691	0.129192
SLC25A24	No	0.175652	2.128	2.442	-0.3135	0.2042	1.535	6	0.190985	0.719001
OSBPL9	Yes	0.000325	1.858	3.191	-1.332	0.1814	7.347	6	0.001873	2.72746
MTX1	No	0.299044	2.434	2.191	0.2427	0.2135	1.137	6	0.294847	0.530403
DHODH	No	0.008814	2.778	1.779	0.9985	0.2617	3.815	6	0.018063	1.74321
MTDH	No	0.431718	2.292	2.507	-0.2144	0.2545	0.8427	6	0.394752	0.403676
MRPS35	No	0.812893	2.263	2.316	-0.0522	0.211	0.2473	6	0.642307	0.192257
GPX8	No	0.110751	2.348	2.687	-0.3393	0.1815	1.87	6	0.130467	0.884499
KARS1	No	0.028663	2.334	2.693	-0.3595	0.1255	2.864	6	0.044333	1.35327
RPS4X	No	0.832332	2.681	2.658	0.02251	0.1018	0.2211	6	0.653612	0.18468
EIF3E	No	0.44289	2.647	2.767	-0.12	0.1461	0.8213	6	0.401818	0.395971
TMEM43	No	0.782359	2.579	2.493	0.08612	0.2981	0.2889	6	0.623537	0.205138
GBA	No	0.098874	2.438	2.919	-0.4812	0.2466	1.951	6	0.118973	0.924552
HNRNPC	Yes	1.2e-05	3.378	0.472	2.906	0.221	13.15	6	0.000476	3.32239
DRG1	No	0.069308	2.456	3.057	-0.601	0.2722	2.208	6	0.089532	1.04802
FUT8	No	0.940052	2.65	2.666	-0.01599	0.2039	0.07841	6	0.712455	0.147243
SLC12A2	Yes	0.000914	3.272	2.235	1.037	0.1711	6.061	6	0.003578	2.44636
IPO5	No	0.007863	2.049	2.702	-0.6532	0.1669	3.913	6	0.016622	1.77932
TLN1	No	0.089112	2.993	2.544	0.4489	0.2216	2.026	6	0.109032	0.962446
HSPA5	No	0.317427	2.408	2.708	-0.2997	0.2749	1.09	6	0.309529	0.509299
SEMA7A	Yes	0.002918	3.272	2.289	0.9837	0.2038	4.827	6	0.007959	2.09914
CHCHD3	No	0.015707	2.66	1.872	0.7883	0.2364	3.335	6	0.027948	1.55365
GPD2	No	0.19274	2.455	2.118	0.3372	0.2299	1.467	6	0.20563	0.686914
ATP2C1	Yes	0.003099	2.278	3.035	-0.7578	0.1589	4.769	6	0.008346	2.07852
PLXNA1	No	0.005641	3.085	2.388	0.697	0.1657	4.207	6	0.012857	1.89086
MAP1B	No	0.015287	2.225	3.021	-0.7957	0.237	3.357	6	0.027464	1.56124
DHX9	Yes	0.000747	2.237	2.802	-0.5655	0.08979	6.298	6	0.00314	2.50307
MACF1	Yes	0.000124	1.902	3.221	-1.318	0.1508	8.741	6	0.001128	2.94769
SF3B1	No	0.948806	2.661	2.645	0.01587	0.2371	0.06694	6	0.716638	0.1447
FLNA	No	0.147843	2.392	3.034	-0.6418	0.3865	1.661	6	0.165414	0.781428
SMU1	Yes	5e-05	3.318	1.131	2.188	0.2132	10.26	6	0.000696	3.15739
EPRS	Yes	0.000567	1.713	3.179	-1.465	0.2209	6.631	6	0.00263	2.58004
ALDH18A1	Yes	3e-06	0.8684	3.071	-2.202	0.1347	16.35	6	0.00042	3.37675
AP2B1	No	0.443502	2.849	2.704	0.1456	0.1775	0.8201	6	0.402228	0.395528
ACAA2	Yes	5e-06	0.5957	3.096	-2.5	0.1639	15.25	6	0.00042	3.37675
NONO	Yes	0.001173	3.142	1.676	1.466	0.2536	5.78	6	0.004223	2.37438
UBAP2	Yes	0.000409	2.223	3.071	-0.8477	0.1203	7.047	6	0.002143	2.66898
PDLIM7	No	0.122905	2.633	2.928	-0.296	0.1649	1.794	6	0.142178	0.847168
ETFDH	No	0.005486	2.816	1.66	1.155	0.273	4.232	6	0.012639	1.89829
CAT	Yes	0.001752	1.438	3.277	-1.839	0.344	5.345	6	0.005621	2.25019
[truncated: 5,454 more rows]

## Sheet: Endo Bio vs. Endo mean
	Discovery?	P value	Mean of EEA1_bio-mito	Mean of EEA1_mito	Difference	SE of difference	t ratio	df	q value	neg log10 q
[truncated: 5,961 more rows]

[truncated: 2 more sheets: LD Bio vs. Endo Bio, LD mean vs. Endo mean]
